# Supplementary material for: The mRNA cap methyltransferase gene TbCMT1 is not essential in vitro but is a virulence factor in vivo for bloodstream form Trypanosoma brucei
Source: PLoS One. 2018 Jul 24;13(7):e0201263. doi: 10.1371/journal.pone.0201263 (PMC6057678; doi:10.1371/journal.pone.0201263)
Supplement: S1 Table — The table reports the standard DESeq2 output of the gene expression analysis. The Gene identification number (Gene Id), the gene description (Gene Description), the DESeq2 baseMean counts (Base Mean), the log2 fold change (log2 Fold Change) and the adjusted p-values (Adjusted pValue) are reported. Note: The gene Tb10.v4.0040, located in a genome contig TP3F6-6f06.p1k, is identical in sequence to TbCMT1 (Tb927.10.4500) and is presumably the same gene. (XLSX) [file pone.0201263.s006.xlsx]

## Sheet: DESeq2 output 
Gene Id	Gene Description	Base Mean	log2 Fold Change	Adjusted pValue
Tb427VSG-7565	Tb427VSG-7565 : 453nt : Unevaluated partial 150-249 AAs : contig2625.	107.998	-2.12394	2.68327e-60
Tb427VSG-1336	Tb427VSG-1336 : GB Accession KC612838 : 1290nt : N-terminus partial : contig6314.	65.1292	2.11512	4.80113e-60
Tb927.10.4500	cap guanine-N7 methyltransferase	218.888	-1.84319	1.41982e-45
Tb427VSG-1583	Tb427VSG-1583 : GB Accession KC613074 : 1077nt : N-terminus partial : contig4672.	55.1031	1.57534	1.17033e-34
Tb10.v4.0040	mRNA capping methyltransferase C putative	154.323	-1.59457	9.84019e-34
Tb427VSG-1381	Tb427VSG-1381 : GB Accession KC612882 : 1260nt : N-terminus partial : contig2210.	155.415	1.36814	1.58686e-26
Tb427VSG-702	Tb427VSG-702 : GB Accession KC612451 : 1542nt : N-terminus partial : contig3683.	31.727	1.20736	1.31603e-21
Tb927.7.6500	variant surface glycoprotein (VSG) C putative	267.404	1.26446	1.02194e-20
Tb927.9.350	variant surface glycoprotein (VSG pseudogene) | Source=TriTrypDB 170505 | CDS length=972	25.601	-1.17287	3.8659e-20
Tb927.5.2020	hypothetical protein C conserved	1816.32	-0.813937	1.3432e-18
Tb927.10.9590	hypothetical protein C conserved	815.801	-0.767529	3.88796e-17
Tb10.v4.0219	retrotransposon hot spot protein (RHS C pseudogene) C putative	146.978	-1.02096	2.94604e-15
Tb927.11.16180	hypothetical protein	76.1763	-1.05204	2.95639e-14
Tb927.4.220	retrotransposon hot spot protein 2 (RHS2) C interrupted C degenerate	353.228	-0.806439	1.87341e-12
Tb427VSG-6676	Tb427VSG-6676 : 588nt : Unevaluated partial 150-249 AAs : contig2557.	14.3084	0.831002	1.10378e-11
Tb427VSG-391	Tb427VSG-391 : GB Accession KC612416 : 1554nt : Complete almost : contig194.	24.8452	0.787557	3.54335e-11
Tb927.6.970	cysteine peptidase C Clan CA C family C1 C Cathepsin L-like	1380.14	-0.897242	6.53375e-11
Tb11.v5.0495	retrotransposon hot spot (RHS) C putative	316.418	-0.796446	1.60075e-10
Tb11.1200	hypothetical protein	923.123	-0.772136	2.11181e-10
Tb927.6.1000	cysteine peptidase C Clan CA C family C1 C Cathepsin L-like	1933.42	-0.833328	9.00144e-10
Tb427VSG-3154	Tb427VSG-3154 : GB Accession KC611767 : 1101nt : Internal partial : contig8056.	27.39	0.694919	3.03413e-09
Tb427VSG-6404	Tb427VSG-6404 : 642nt : Unevaluated partial 150-249 AAs : contig1778.	16.9435	-0.718126	4.89602e-09
Tb927.6.960	cysteine peptidase C Clan CA C family C1 C Cathepsin L-like	894.365	-0.810745	5.07305e-09
Tb927.11.1110	calpain C putative	3301.72	-0.784637	5.11022e-09
Tb927.6.990	cysteine peptidase C Clan CA C family C1 C Cathepsin L-like	1556.57	-0.797833	7.91328e-09
Tb927.6.1020	cysteine peptidase C Clan CA C family C1 C Cathepsin L-like	5547.17	-0.80955	8.62044e-09
Tb927.6.1040	cysteine peptidase C Clan CA C family C1 C Cathepsin L-like	2313.08	-0.792381	9.15973e-09
Tb927.6.1010	cysteine peptidase C Clan CA C family C1 C Cathepsin L-like	827.864	-0.80248	1.10479e-08
Tb927.6.980	cysteine peptidase C Clan CA C family C1 C Cathepsin L-like	1240.92	-0.786466	1.88728e-08
Tb427VSG-457	Tb427VSG-457 : GB Accession KC613592 : 1521nt : Complete : contig4672.	11.6978	0.62888	5.28612e-08
Tb427VSG-441	Tb427VSG-441 : GB Accession KC613578 : 1530nt : Complete : contig5261.	35.5268	0.656746	6.13201e-08
Tb427VSG-329	Tb427VSG-329 : GB Accession KC613477 : 1605nt : Complete : contig2821.	11.4827	-0.604636	2.54464e-07
Tb927.2.1380	leucine-rich repeat protein (LRRP) C putative	1740.21	0.709528	2.55781e-07
Tb11.1190	hypothetical protein	674.552	-0.688683	2.55781e-07
Tb427VSG-1141	Tb427VSG-1141 : GB Accession KC612649 : 1419nt : N-terminus partial : contig4908.	11.5587	0.58982	2.55781e-07
Tb427VSG-1404	Tb427VSG-1404 : GB Accession KC612904 : 1236nt : N-terminus partial : contig5070.	10.4581	-0.615565	2.55781e-07
Tb927.11.1100	cysteine peptidase C Clan CA C family C2 C putative	288.739	-0.685372	3.06672e-07
Tb427VSG-3813	Tb427VSG-3813 : GB Accession KC612399 : 1176nt : Internal partial incomplete : contig7642.	12.0083	-0.623366	3.19005e-07
Tb927.6.1050	cysteine peptidase C Clan CA C family C1 C Cathepsin L-like	1416.26	-0.740254	4.39559e-07
Tb927.3.570	expression site-associated gene 2 (ESAG2) protein C putative	1474.32	-0.677448	5.01074e-07
Tb927.7.170	expression site-associated gene 9 (ESAG9) protein C putative	1830.9	-0.722243	6.02692e-07
Tb927.6.1030	cysteine peptidase C Clan CA C family C1 C Cathepsin L-like	2391.42	-0.719315	7.2679e-07
Tb11.v5.0975	UDP-Gal or UDP-GlcNAc-dependent glycosyltransferase C putative	11.3252	0.545657	1.25418e-06
Tb927.7.6520	variant surface glycoprotein frameshift | Source=TriTrypDB 170505 | CDS length=1407	17.9074	0.624296	1.26424e-06
Tb927.11.1090	calpain-like protein C putative	2293.61	-0.637374	1.84877e-06
Tb927.6.1060	cysteine peptidase C Clan CA C family C1 C Cathepsin L-like	1153.5	-0.690007	5.9444e-06
Tb927.9.290	variant surface glycoprotein (VSG pseudogene) | Source=TriTrypDB 170505 | CDS length=996	10.698	-0.523228	2.60278e-05
Tb927.2.1350	retrotransposon hot spot protein 1 (RHS1) C interrupted	113.26	0.630763	3.30594e-05
Tb927.10.9560	oxidoreductase C putative	252.154	-0.594936	7.65221e-05
Tb427VSG-2085	Tb427VSG-2085 : GB Accession KC611391 : 1038nt : N-terminus partial : contig5977.	1148.51	0.633153	8.25935e-05
Tb427VSG-6650	Tb427VSG-6650 : 594nt : Unevaluated partial 150-249 AAs : contig3167.	8.3078	0.453239	8.48305e-05
Tb927.7.6510	variant surface glycoprotein degenerate | Source=TriTrypDB 170505 | CDS length=531	31.784	0.509934	9.04663e-05
Tb427VSG-3272	Tb427VSG-3272 : GB Accession KC611881 : 1071nt : Internal partial : contig3890.	7.19053	0.443862	9.87041e-05
Tb427VSG-3536	Tb427VSG-3536 : GB Accession KC612135 : 903nt : Internal partial : contig2557.	10.305	0.428557	0.000121588
Tb927.10.3210	delta-1-pyrroline-5-carboxylate dehydrogenase C putative	3996.62	-0.387062	0.000129221
Tb427VSG-3464	Tb427VSG-3464 : GB Accession KC612066 : 957nt : Internal partial : contig194.	6.85809	0.42161	0.000136948
Tb927.9.7370	expression site-associated gene 9 (ESAG9) protein C putative	291.087	-0.610254	0.000168664
Tb427VSG-1493	Tb427VSG-1493 : GB Accession KC612990 : 1074nt : N-terminus partial : contig1556.	8.32481	-0.429714	0.000219271
Tb11.v5.0806	hypothetical protein C conserved	784.902	-0.537637	0.000220417
Tb927.1.300	retrotransposon hot spot protein (RHS C pseudogene) C putative	1413.14	-0.477141	0.000249514
Tb927.3.560	expression site-associated gene 11 (ESAG11) protein C putative	353.811	-0.588722	0.000249514
Tb427VSG-6562	Tb427VSG-6562 : 609nt : Unevaluated partial 150-249 AAs : contig2268.	12.1022	0.465295	0.000338847
Tb927.10.9570	paraflagellar rod component C putative	3010.92	-0.577977	0.000420922
Tb427VSG-2159	Tb427VSG-2159 : GB Accession KC611460 : 924nt : C-terminus partial extended : contig3872.	11.8441	0.38145	0.000479181
Tb427VSG-8	variant surface glycoprotein MITat 1.8 (Lister 427-8|Not fully assembled by me) | Source=GenBank download 170507 | CDS length=1401	31.5114	-0.550634	0.000982219
Tb11.v5.1038	calpain-like cysteine peptidase C putative	291.22	-0.544264	0.00100729
Tb427VSG-1157	Tb427VSG-1157 : GB Accession KC612665 : 1407nt : N-terminus partial : contig2210.	38.5229	0.460518	0.00108382
Tb11.v5.0494	RNA helicase C putative	976.004	-0.37044	0.00113096
Tb927.10.3700	AMP-activated protein kinase C gamma regulatory subunit	606.065	0.416587	0.00128547
Tb427VSG-310	Tb427VSG-310 : GB Accession KC613459 : 1575nt : Complete : contig3334.	5.67468	0.351162	0.00139816
Tb927.10.3560	arginine N-methyltransferase C putative	788.921	-0.437242	0.00204606
Tb427VSG-3301	Tb427VSG-3301 : GB Accession KC611908 : 1047nt : Internal partial : contig4635.	5.09665	0.339572	0.00204606
Tb427VSG-2308	Tb427VSG-2308 : GB Accession KC611580 : 870nt : C-terminus partial : contig381.	21.6713	0.341737	0.00219633
Tb927.6.510	GPEET procyclin	768.697	-0.53762	0.0022857
Tb427VSG-6333	Tb427VSG-6333 : 660nt : Unevaluated partial 150-249 AAs : contig2557.	6.16449	0.333907	0.00235752
Tb927.2.1120	retrotransposon hot spot protein 4 (RHS4) C point mutation	1078.23	-0.46869	0.00240862
Tb11.v5.0984	hypothetical protein C conserved	700.821	-0.526391	0.00242461
Tb427VSG-1414	Tb427VSG-1414 : GB Accession KC612914 : 1230nt : N-terminus partial : contig6732.	5.08047	0.321119	0.00468435
Tb927.4.210	retrotransposon hot spot protein 2 (RHS2) C interrupted C degenerate	1183.57	-0.372357	0.00468963
Tb927.8.760	nucleolar RNA-binding protein	3777.88	-0.49051	0.0054244
Tb927.5.150	hypothetical protein C conserved	688.57	-0.505996	0.00560682
Tb927.3.520	expression site-associated gene 1 (ESAG1) protein C putative	174.462	0.498035	0.00591247
Tb927.1.5060	variant surface glycoprotein (VSG)-related C putative	431.899	0.411443	0.00597737
Tb927.11.17840	retrotransposon hot spot protein (RHS) C degenerate	351.651	-0.412241	0.00613332
Tb11.v5.0295	retrotransposon hot spot (RHS) protein C putative	581.406	-0.458066	0.00695517
Tb11.v5.0579	hypothetical protein C conserved	1150.26	-0.450799	0.00887235
Tb927.9.9400	ceramide phosphorylethanolamine synthase	452.226	-0.493357	0.010561
Tb927.8.6580	Succinate dehydrogenase [ubiquinone] flavoprotein subunit C mitochondrial	2520.91	0.435444	0.0106064
Tb427VSG-3726	Tb427VSG-3726 : GB Accession KC612317 : 789nt : Internal partial : contig16546.	4.43515	-0.29539	0.0109733
Tb09.v4.0151	hypothetical protein	1153.91	-0.454596	0.0111112
Tb11.v5.0533	retrotransposon hot spot (RHS) protein C putative	755.082	-0.367664	0.0122506
Tb427VSG-1707	Tb427VSG-1707 : GB Accession KC613189 : 960nt : N-terminus partial : contig3345.	4.63758	0.279565	0.0122506
Tb927.4.330	hypothetical protein C conserved	411.097	-0.367303	0.0139433
Tb927.9.16490	variant surface glycoprotein (VSG) C putative	4.69072	0.292689	0.0158129
Tb11.v5.0311	variant surface protein C putative	42.8151	0.477687	0.0178496
Tb11.v5.0513	NLI interacting factor-like phosphatase C putative	406.116	0.413779	0.0181911
Tb927.10.8480	glucose transporter C putative	3073.25	0.471391	0.0213473
Tb427VSG-1913	Tb427VSG-1913 : GB Accession KC613387 : 762nt : N-terminus partial : contig3149.	4.89224	0.26582	0.0228067
Tb927.11.6740	pumilio/PUF RNA binding protein 10 C putative	1033.54	-0.415617	0.0304875
Tb927.10.8440	glucose transporter 1B	3396.85	0.458544	0.0312412
Tb927.3.1030	RNA-binding protein	2086.46	-0.357572	0.0337368
Tb927.1.70	retrotransposon hot spot protein 4 (RHS4) C putative	631.314	-0.433457	0.0338392
Tb11.v5.0621	hypothetical protein C conserved	1287.08	-0.338055	0.0363614
Tb11.v5.0330	THT1 - hexose transporter C putative	4686.49	0.451022	0.0372084
Tb927.10.8450	glucose transporter 1E	1431.59	0.450922	0.0372084
Tb427VSG-3037	Tb427VSG-3037 : GB Accession KC611655 : 1443nt : Internal partial : contig2210.	23.8984	0.342623	0.0388898
Tb927.10.8460	glucose transporter C putative	3689.01	0.448595	0.0390563
Tb11.v5.0310	THT1 - hexose transporter C putative	1812.44	0.448772	0.0390563
Tb927.1.40	hypothetical protein	38.4667	0.423455	0.0390563
Tb927.5.310	invariant surface glycoprotein C putative	2903.31	-0.364932	0.0395169
Tb927.5.100	expression site-associated gene 9 (ESAG9) C degenerate	4.2303	-0.262592	0.0399092
Tb427VSG-2083	Tb427VSG-2083 : GB Accession KC611389 : 1107nt : C-terminus partial : contig2539.	4.739	-0.257514	0.041395
Tb09.v4.0063	variant surface glycoprotein (VSG pseudogene) | Source=TriTrypDB 170505 | CDS length=522	18.7928	0.251676	0.0422673
Tb927.9.730	hypothetical protein C conserved	427.098	-0.438144	0.0457203
Tb11.v5.0309	THT1 - hexose transporter C putative	3637.82	0.440668	0.0469127
Tb09.v4.0152	hypothetical protein	294.953	-0.438333	0.0492202
Tb927.3.5790	expression site-associated gene 9 (ESAG9) (pseudogene)	924.68	-0.421698	0.051241
Tb927.10.14750	fibrillarin C putative	1002.42	-0.406059	0.0523057
Tb927.8.3380	electron transfer protein C putative	2237.75	0.403108	0.0548655
Tb927.8.730	nucleolar RNA-binding protein C putative	3630.49	-0.418982	0.0551143
Tb927.8.770	hypothetical protein C conserved	1743.61	-0.301412	0.0632701
Tb11.v5.0308	THT1 - hexose transporter C putative	2580.4	0.427338	0.0639623
Tb927.7.6530	variant surface glycoprotein degenerate | Source=TriTrypDB 170505 | CDS length=1257	17.5287	0.340938	0.0647852
Tb927.10.8470	glucose transporter C putative	3673.85	0.426485	0.0662167
Tb427VSG-551	Tb427VSG-551 : GB Accession KC613678 : 1470nt : Complete : contig4952.	4.12408	0.217949	0.0669349
Tb927.10.12840	mitochondrial carrier protein	2193.12	-0.382229	0.0671205
Tb927.11.18860	variant surface protein (VSG) C putative (pseudogene)	48.0248	0.319129	0.0673128
Tb427VSG-6250	Tb427VSG-6250 : 684nt : Unevaluated partial 150-249 AAs : contig4407.	3.24879	0.226339	0.0673128
Tb927.10.9720	RNA-editing-associated protein 1	857.756	0.365159	0.0727528
Tb11.v5.0307	THT1 - hexose transporter C putative	2908.78	0.420171	0.0758631
Tb11.v5.1011	calpain-like cysteine peptidase C putative	3752.14	-0.351402	0.0767109
Tb1.NT.24	Noncoding RNA C putative	407.384	-0.373436	0.0858593
Tb927.10.2610	Domain of unknown function (DUF1935) C putative	1130.39	0.3536	0.0862817
Tb927.10.13180	Nrap protein C putative	1484.39	-0.289043	0.0889789
Tb09.v4.0149	hypothetical protein	408.714	0.328397	0.0889789
Tb927.10.5300	eukaryotic translation initiation factor 6 (eIF-6) C putative	369.059	-0.348649	0.0909363
Tb927.8.2410	amidase C putative	535.842	-0.305692	0.0918898
Tb927.10.7410	succinyl-CoA ligase [GDP-forming] beta-chain C putative	8261.75	-0.371006	0.0950394
Tb927.1.350	retrotransposon hot spot protein (RHS C pseudogene) C putative	938.774	-0.348756	0.100451
Tb927.10.14630	fibrillarin C putative	811.753	-0.359973	0.100451
Tb05.5K5.300	variant surface glycoprotein degenerate | Source=TriTrypDB 170505 | CDS length=975	5.3201	0.216172	0.114683
Tb927.7.5370	hypothetical protein C conserved	1783.11	0.299598	0.121674
Tb927.11.8830	Enriched in surface-labeled proteome protein 2	1506.04	0.325604	0.121674
Tb11.v5.0476	Variant surface glycoprotein | Source=TriTrypDB 170505 | CDS length=1086	981.244	-0.325865	0.121674
Tb927.10.9220	hypothetical protein C conserved	583.221	0.360535	0.121674
Tb927.8.5350	hypothetical protein C conserved	346.799	-0.399186	0.121674
Tb427VSG-3239	Tb427VSG-3239 : GB Accession KC611848 : 1101nt : Internal partial : contig2906.	7.95062	0.300157	0.121765
Tb11.v5.0246	eukaryotic translation initiation factor 6 C putative	354.115	-0.324183	0.122649
Tb10.NT.95	Noncoding RNA C putative	98.5355	-0.372146	0.123548
Tb927.10.10270	hypothetical protein	142.337	-0.395907	0.124067
Tb10.v4.0217	hypothetical protein	1119.62	-0.390119	0.138281
Tb427VSG-3754	Tb427VSG-3754 : GB Accession KC612344 : 861nt : Internal partial : contig2210.	5.3964	0.244932	0.14961
Tb927.9.9660	Mitochondrial import receptor subunit ATOM40	1889.61	-0.301115	0.151199
Tb927.11.3580	Thiamin pyrophosphokinase C vitamin B1 binding domain containing protein C putative	816.551	-0.269245	0.151686
Tb11.v5.1056	DNA polymerase kappa C putative	358.581	-0.369694	0.153912
Tb427VSG-6	variant surface glycoprotein MITat 1.6 (Lister 427-6|Not fully assembled by me) | Source=GenBank download 170507 | CDS length=1590	22.257	-0.359951	0.165665
Tb927.9.2875	Domain of unknown function (DUF5075) C putative	312.233	0.329715	0.166924
Tb927.9.680	expression site-associated gene 9 (ESAG9) C pseudogene	481.281	-0.365348	0.169923
Tb09.v4.0061	variant surface glycoprotein (VSG pseudogene) | Source=TriTrypDB 170505 | CDS length=1464	3.50221	0.179956	0.174016
Tb927.11.15620	hypothetical protein C conserved	682.931	-0.260633	0.180813
Tb427VSG-489	Tb427VSG-489 : GB Accession KC613621 : 1500nt : Complete : contig5904.	3.0287	0.17806	0.181654
Tb427VSG-1241	Tb427VSG-1241 : GB Accession KC612745 : 1353nt : N-terminus partial : contig629.	37.4688	0.311974	0.186113
Tb927.9.280	transferrin-binding protein C pseudogene	2.69923	-0.182767	0.197892
Tb927.2.6100	hypothetical protein C conserved	1160.28	0.269121	0.198596
Tb927.11.8050	Sas10/Utp3/C1D family/Sas10 C-terminal domain containing protein C putative	1398.22	-0.315921	0.206501
Tb927.9.720	hypothetical protein C conserved	328.042	-0.373194	0.206501
Tb927.10.11270	RNA-binding protein C putative	221.525	-0.337836	0.206501
Tb927.10.1220	hypothetical protein	49.4149	-0.372752	0.213818
Tb11.v5.0208	invariant surface glycoprotein C putative	640.683	-0.33164	0.218055
Tb927.8.720	Domain of unknown function DUF59 C putative	635.412	-0.289262	0.218055
Tb927.8.1740	Mitochondrial import inner membrane translocase subunit TIM62	1466.15	-0.224287	0.224806
Tb927.10.16190	procyclic-enriched flagellar receptor adenylate cyclase 2	1889.11	-0.365764	0.225514
Tb927.10.1560	hypothetical protein C conserved	1406.84	-0.362232	0.227404
Tb927.7.3590	hypothetical protein C conserved	905.395	0.366572	0.231908
Tb927.10.12260	cytosolic nonspecific dipeptidase C putative	1742.78	-0.336371	0.232202
Tb927.4.170	hypothetical protein	256.082	-0.349217	0.234593
Tb927.8.6750	translationally controlled tumor protein (TCTP) C putative	1162.83	-0.356011	0.258953
Tb927.9.9410	inositol phosphorylceramide synthase	1067.67	-0.361355	0.266832
Tb927.6.1870	Eukaryotic translation initiation factor 4E-4	2104.92	-0.288579	0.27402
Tb927.11.11990	hypothetical protein	21.5451	-0.322371	0.277715
Tb927.11.2750	Present in the outer mitochondrial membrane proteome 12	1792.14	0.213896	0.278709
Tb927.11.7710	Gp63-1 surface protease homolog C putative	992.906	0.267531	0.278709
Tb11.v5.0896	variant surface glycoprotein (VSG) | Source=TriTrypDB 170505 | CDS length=1239	31.8806	-0.326517	0.280894
Tb927.10.11000	hypothetical protein C conserved	704.025	-0.240528	0.283579
Tb427VSG-1262	Tb427VSG-1262 : GB Accession KC612765 : 1320nt : N-terminus partial incomplete : contig3315. Designated Duplicate : VSG 8 is identical or nearly so.	24.8969	-0.317313	0.292362
Tb427VSG-1903	Tb427VSG-1903 : GB Accession KC613378 : 765nt : N-terminus partial : contig1579.	3.19035	-0.187906	0.293647
Tb927.10.7500	fibrillarin	1752.27	-0.341628	0.294535
Tb927.9.5320	nucleolar RNA binding protein C putative	2492.36	-0.344185	0.301797
Tb927.11.14530	WLM domain containing protein C putative	846.847	0.230115	0.301816
Tb927.3.2230	succinyl-CoA synthetase alpha subunit C putative	3446.74	-0.350311	0.302841
Tb927.10.9640	hypothetical protein C conserved	536.838	0.22523	0.319138
Tb427VSG-2212	Tb427VSG-2212 : GB Accession KC611509 : 957nt : C-terminus partial but atypical GPI site : : contig381.	2.93491	0.154165	0.319138
Tb927.11.1130	calpain-like cysteine peptidase C putative	2834.43	-0.327842	0.320556
Tb927.4.1100	ribosomal protein L21E (60S) C putative	2577.16	-0.224553	0.320556
Tb427VSG-660	Tb427VSG-660 : GB Accession KC613784 : 1383nt : Complete : contig3712.	3.39787	-0.172509	0.320556
Tb427VSG-774	Tb427VSG-774 : GB Accession KC612509 : 1362nt : Complete almost but atypical GPI site : : contig1476.	2.27876	0.1532	0.320556
Tb927.10.11030	Archaic translocase of outer membrane 11 kDa subunit	1163.24	-0.321189	0.32439
Tb927.11.18670	expression site-associated gene 9 (ESAG9) C putative (pseudogene)	243.061	-0.336908	0.325979
Tb927.8.1210	hypothetical protein C conserved	2141.1	0.207324	0.333731
Tb927.9.8180	hypothetical protein C conserved	1772.24	0.184965	0.342982
Tb927.10.15170	hypothetical protein C conserved	1146.29	-0.242251	0.345051
Tb927.1.730	NADH-ubiquinone oxidoreductase complex I subunit C putative	1045.84	-0.238391	0.345051
Tb927.10.9850	amino acid transporter C putative	731.27	0.236857	0.345051
Tb927.9.13070	Heat shock factor binding 1 domain-containing protein	10934	0.313752	0.347136
Tb927.9.1520	hypothetical protein C conserved	890.417	-0.250252	0.349443
Tb927.5.1430	64 kDa invariant surface glycoprotein	512.524	0.345207	0.349443
Tb927.7.2170	hypothetical protein C conserved	1694.16	-0.302431	0.35714
Tb927.11.15840	L-Lysine transport protein C putative	5682.24	0.235658	0.35762
Tb927.9.7540	cysteine peptidase C Clan CA C family C2 C putative	1522.34	0.285724	0.360932
Tb927.6.390	adenylyl cyclase C pseudogene C putative	378.93	-0.279226	0.373521
Tb11.v5.0800	retrotransposon hot spot (RHS) protein C putative	365.022	-0.265948	0.373521
Tb927.9.14000	60S ribosomal protein L12 C putative	1904.05	-0.239989	0.378881
Tb927.5.120	expression site-associated gene 9 (ESAG9) protein C putative	1391.82	-0.326451	0.386245
Tb427VSG-531	Tb427VSG-531 : GB Accession KC613658 : 1479nt : Complete : MES : contig90024.	146.421	0.333795	0.389266
Tb927.9.1530	hypothetical protein C conserved	1360.36	-0.239704	0.39751
Tb927.8.4820	eukaryotic translation initiation factor 4 gamma 3	1385.78	-0.324717	0.407453
Tb09.v4.0147	hypothetical protein	390.999	0.27276	0.412741
Tb927.7.6450	tRNA-dihydrouridine synthase 3 C putative	1015.25	-0.23705	0.423019
Tb927.5.3800	glutamine hydrolysing (not ammonia-dependent) carbomoyl phosphate synthase C putative	4762.24	-0.300125	0.426175
Tb927.10.3840	60S ribosomal protein L18a C putative	2445.68	-0.189933	0.426175
Tb927.9.9230	hypothetical protein C conserved	435.023	0.286157	0.426175
Tb927.6.1100	hypothetical protein C conserved	749.943	0.223628	0.428233
Tb927.9.10340	Polyamine transporter 1 C putative	579.425	-0.247976	0.428233
Tb11.v5.0261	adenosine 5'-monophosphoramidase C putative	1571.63	0.324182	0.433409
Tb927.10.9740	Regulatory particle triple-A ATPase subunit 6	1980.25	0.222258	0.443188
Tb927.5.2160	conserved protein	408.16	-0.324419	0.450084
Tb927.3.5750	retrotransposon hot spot protein (RHS C pseudogene) C putative	339.417	-0.290588	0.46694
Tb927.3.4900	tRNA isopentenyltransferase C putative	722.891	-0.230908	0.468769
Tb427VSG-1573	Tb427VSG-1573 : GB Accession KC613065 : 1086nt : N-terminus partial : contig4500.	583.196	-0.278841	0.4704
Tb927.2.2540	Ribosome biogenesis protein SLX9 C putative	333.005	-0.27674	0.472232
Tb927.11.13930	U3 small nucleolar ribonucleoprotein protein IMP3 C putative	319.244	-0.276236	0.472232
Tb11.v5.1010	variant surface glycoprotein (VSG) | Source=TriTrypDB 170505 | CDS length=1320	98.1825	-0.316567	0.482366
Tb927.2.2970	mitochondrial carrier protein	323.431	-0.286896	0.493223
Tb927.10.8500	glucose transporter C putative	1027.07	0.272253	0.496347
Tb427VSG-6227	Tb427VSG-6227 : 690nt : Unevaluated partial 150-249 AAs : contig2926.	4.47805	0.204028	0.507601
Tb927.2.3580	transcription elongation factor s-II C putative	2285.72	0.234793	0.512444
Tb927.6.1900	essential nuclear protein 1 C putative	892.943	-0.280612	0.512444
Tb927.5.2260	conserved protein	436.462	-0.3132	0.512444
Tb09.v4.0062	expression site-associated gene 3 (ESAG3 C pseudogene) C putative	2.9525	0.138013	0.512444
Tb927.5.5600	Variant Surface Glycoprotein C putative	2.273	0.131513	0.512444
Tb05.5K5.500	expression site-associated gene 3 (ESAG3) C degenerate	111.904	-0.275613	0.513964
Tb927.10.13517	40S ribosomal protein S27-like C putative	2473.57	-0.233441	0.52942
Tb427VSG-7165	Tb427VSG-7165 : 510nt : Unevaluated partial 150-249 AAs : contig9377.	3.15643	0.141808	0.52942
Tb927.11.2370	mRNA export factor MEX67	2726.3	-0.195863	0.538939
Tb927.5.160	retrotransposon hot spot protein (RHS C pseudogene) C putative	126.088	-0.315184	0.538939
Tb927.10.13560	mevalonate-diphosphate decarboxylase	517.187	-0.312705	0.540617
Tb927.6.820	Pumilio homology domain family member 4	410.557	0.319071	0.541572
Tb11.v5.0582	hypothetical protein C conserved	571.636	0.238299	0.542713
Tb427VSG-7004	Tb427VSG-7004 : 534nt : Unevaluated partial 150-249 AAs : contig3872.	2.11374	0.127695	0.549312
Tb927.3.2500	Trypanosomal VSG domain containing protein C putative	137.198	-0.315301	0.562325
Tb927.8.1980	Beta propeller protein 1	702.369	-0.265679	0.564007
Tb927.2.680	Protein of unknown function (DUF1181) C putative	214.162	-0.287662	0.564007
Tb927.8.1720	phosphatidylglycerolphosphate synthase C mitochondrial	1469.15	-0.244938	0.567026
Tb927.11.4080	variant surface glycoprotein (VSG)-related | Source=TriTrypDB 170505 | CDS length=1086	88.5663	-0.304897	0.567026
Tb427VSG-3355	Tb427VSG-3355 : GB Accession KC611958 : 1005nt : Internal partial : contig6385.	2.23026	0.134306	0.567026
Tb927.10.2750	deoxyhypusine synthase C putative	1105.8	-0.214811	0.577528
Tb427VSG-1945	Tb427VSG-1945 : GB Accession KC613415 : 627nt : N-terminus partial : contig8794.	1.96667	-0.130835	0.577528
Tb927.5.3230	hypothetical protein C conserved	2972.16	-0.220783	0.578757
Tb927.10.1630	atp-binding cassette sub-family e member 1	1370.54	-0.255131	0.578757
Tb927.8.740	nucleolar RNA-binding protein (fragment)	315.785	-0.253669	0.578757
Tb427VSG-2218	Tb427VSG-2218 : GB Accession KC611514 : 723nt : C-terminus partial : contig7778.	2.35528	0.124643	0.578757
Tb927.10.11160	HIRA-interacting protein 5 C putative	730.588	-0.212752	0.585305
Tb927.4.240	retrotransposon hot spot protein 4 (RHS4) C degenerate	234.99	-0.303991	0.585305
Tb927.11.7750	MSP-A C putative	173.135	0.262812	0.585305
Tb10.v4.0082	hypothetical protein	2.06026	0.123603	0.585305
Tb927.1.2580	exosome-associated protein 1	999.888	-0.190965	0.587581
Tb927.3.5210	hypothetical protein C conserved	500.941	0.22961	0.587581
Tb927.10.11770	hypothetical protein C conserved	1533.19	0.309862	0.592243
Tb927.9.760	hypothetical protein	70.4272	-0.302294	0.592243
Tb11.NT.1	Noncoding RNA C putative	70.3328	-0.311176	0.592243
Tb927.10.7940	methyltransferase C putative	685.76	-0.266397	0.594888
Tb927.11.3070	ribosome assembly protein RRB1 C putative	1328.5	-0.272036	0.596607
Tb927.5.309b	invariant surface glycoprotein C putative	2450.71	-0.245576	0.608008
Tb427VSG-2110	Tb427VSG-2110 : GB Accession KC611415 : 1425nt : Internal partial incomplete : contig4785.	8.81667	0.206863	0.610767
Tb927.10.1420	metallo-peptidase C Clan MG C Family M24	2049.65	-0.263206	0.618145
Tb927.9.9140	hypothetical protein C conserved	610.395	0.239846	0.618145
Tb927.9.2885	Domain of unknown function (DUF5075) C putative	280.991	0.258414	0.618145
Tb927.11.2510	NUC173 domain containing protein C putative	1323.44	-0.250185	0.621064
Tb427VSG-6994	Tb427VSG-6994 : 537nt : Unevaluated partial 150-249 AAs : contig8505.	1.97904	-0.125203	0.621064
Tb927.6.2880	kinesin C putative	1908.68	0.192178	0.623599
Tb927.10.9700	predicted C2 domain protein	1109.25	0.234695	0.623599
Tb927.2.3000	hypothetical protein C conserved	471.721	0.208474	0.629207
Tb927.1.3040	hypothetical protein C conserved	505.879	-0.242937	0.631184
Tb927.7.4480	adenosine 5'-monophosphoramidase C putative	1200.96	0.299786	0.63879
Tb427VSG-6954	Tb427VSG-6954 : 540nt : Unevaluated partial 150-249 AAs : contig1382.	34.1688	0.206261	0.64417
Tb927.11.6790	predicted WD40 repeat protein	1426.84	-0.258685	0.64444
Tb927.10.3360	PTP1-interacting protein C 39 kDa	1130.95	0.275281	0.64444
Tb11.v5.0482	hypothetical protein C conserved	439.944	-0.244151	0.64444
Tb927_08_v4.snoRNA.0020	C/D snoRNA	56.2635	0.299841	0.648194
Tb927.8.1800	Eukaryotic membrane protein family C putative	639.521	-0.205508	0.649771
Tb927.1.320	retrotransposon hot spot protein (RHS C pseudogene) C putative	107.835	-0.303561	0.649771
Tb927.10.2370	Lupus La protein homolog C putative	1951.05	-0.293906	0.649944
Tb927.11.15040	Chaperonin HSP60 C mitochondrial	1419.51	-0.213282	0.649944
Tb927.5.1150	RNA helicase Prp43	937.762	-0.283355	0.649944
Tb11.v5.0659	MIF4G domain containing protein C putative	833.771	-0.288702	0.649944
Tb09.v4.0060	hypothetical protein	355.469	0.277669	0.649944
Tb927.3.650	hypothetical protein C conserved	96.8188	-0.303081	0.649944
Tb09.v4.0148	hypothetical protein	370.597	0.248403	0.650245
Tb927.11.4390	Histidine phosphatase superfamily (branch 1) C putative	787.913	-0.235507	0.659655
Tb927.2.4330	paraflagellar rod protein 5 C putative	889.416	0.225112	0.66045
Tb11.v5.0745	hypothetical protein C conserved	2023.59	0.165916	0.660499
Tb927.5.4140	ZIP Zinc transporter C putative	169.12	-0.287398	0.660499
Tb927.11.11950	cytochrome oxidase assembly protein C putative	328.702	-0.242015	0.686855
Tb927.1.4740	FAM91 N-terminus/FAM91 C-terminus C putative	1255.7	0.235156	0.68723
Tb11.v5.0551	leucine-rich repeat protein (LRRP) C putative	944.452	-0.246712	0.68723
Tb427VSG-2355	Tb427VSG-2355 : GB Accession KC669616 : 1668nt : Complete pseudogene : contig2164.	2.41512	0.120685	0.68723
Tb927.11.5310	PPPDE putative peptidase domain containing protein C putative	768.364	0.20142	0.695923
Tb927.11.6280	pyruvate phosphate dikinase	2196.62	-0.291792	0.701676
Tb11.v5.0588	AARP2CN (NUC121) domain containing protein C putative	397.999	-0.258278	0.707618
Tb927.8.7530	3 C2-trans-enoyl-CoA isomerase C mitochondrial precursor C putative	1045.35	-0.293097	0.709982
Tb927.9.2855	Domain of unknown function (DUF5075) C putative	201.511	0.266556	0.712861
Tb427VSG-3662	Tb427VSG-3662 : GB Accession KC612254 : 828nt : Internal partial : contig6492.	2.8056	0.124112	0.720951
Tb927.9.2845	Domain of unknown function (DUF5075) C putative	151.105	0.271093	0.724903
Tb927.7.6940	glutaminyl cyclase C putative	1466.5	0.228862	0.729995
Tb927.10.15920	hypothetical protein C conserved	746.449	-0.274418	0.729995
Tb927.11.3830	hypothetical protein C conserved	616.147	-0.216422	0.729995
Tb927.5.440	trans-sialidase C putative	573.67	-0.28497	0.729995
Tb927.11.2580	Present in the outer mitochondrial membrane proteome 11	550.854	-0.241524	0.729995
Tb427VSG-1398	Tb427VSG-1398 : GB Accession KC612899 : 1194nt : N-terminus partial incomplete : contig8334.	1.69676	0.110207	0.729995
Tb927.11.10480	PQQ-like domain/WD domain C G-beta repeat/Utp21 specific WD40 associated putative domain containing protein C putative	1064.79	-0.270015	0.736321
Tb927.4.1460	Zn-finger in ubiquitin-hydrolases and other protein C putative	958.9	0.203083	0.736321
Tb927.8.1270	conserved protein	718.635	-0.290596	0.736321
Tb927.11.17040	procyclic-enriched flagellar receptor adenylate cyclase 1	3294.12	-0.29294	0.736569
Tb927.8.7360	hypothetical protein C conserved	2350.15	0.181245	0.736569
Tb927.7.2070	heat shock protein DNAJ C putative	963.773	0.198348	0.736569
Tb927.5.1780	hypothetical protein C conserved	2642.13	0.215646	0.737864
Tb927.8.4260	serine/threonine-protein kinase C putative	938.773	0.191448	0.73949
Tb927.9.2881	Domain of unknown function (DUF5075) C putative	48.9886	0.291013	0.73949
Tb927.4.3550	60S ribosomal protein L13a C putative	4875.78	-0.153639	0.745232
Tb927.5.1880	inhibitor of serine peptidase (ISP) C putative	1298.97	0.290881	0.745232
Tb927.4.3430	hypothetical protein C conserved	969.128	-0.230903	0.745232
Tb927.4.730	Peptidase family C78 C putative	482.28	-0.206341	0.745232
Tb427VSG-3796	Tb427VSG-3796 : GB Accession KC612382 : 858nt : Internal partial : contig4874.	1.70475	0.108136	0.745232
Tb927.1.1620	ATP-dependent DEAD/H RNA helicase C putative	844.196	-0.202627	0.751455
Tb11.v5.0345	BarP protein C putative	199.242	0.260202	0.75432
Tb927.2.4780	hypothetical protein C conserved	1699.49	0.168763	0.755856
Tb927.10.2430	receptor-type adenylate cyclase GRESAG 4 C putative	1115.79	0.237624	0.755856
Tb927.10.14520	Basal body protein	1052.11	0.19353	0.755856
Tb09.v4.0146	hypothetical protein	584.537	0.232613	0.755856
Tb927.8.7900	receptor-type adenylate cyclase GRESAG 4 C putative	552.07	0.244073	0.755856
Tb927.10.3540	hypothetical protein C conserved	492.585	-0.23747	0.755856
Tb927.3.2920	hypothetical protein C conserved	401.046	0.222092	0.755856
Tb927.8.4710	amino acid transporter C putative	400.059	-0.282845	0.755856
Tb927.9.11040	mitochondrial carrier protein	306.032	-0.244064	0.755856
Tb427VSG-3823	Tb427VSG-3823 : GB Accession KC612408 : 789nt : Internal partial : contig6772.	1.80127	0.107028	0.755856
Tb427VSG-7125	Tb427VSG-7125 : 516nt : Unevaluated partial 150-249 AAs : contig7712.	1.69114	0.106183	0.755856
Tb927.7.5950	protein associated with differentiation 3 C putative	508.603	-0.286914	0.756688
Tb927_08_v4.snoRNA.0009	C/D snoRNA	56.7807	0.286754	0.756754
Tb927.10.2160	hypothetical protein C conserved	630.503	0.2612	0.76104
Tb927.5.3040	MIX protein	392.488	-0.24097	0.76104
Tb927.7.3730	RNA-binding protein C putative	269.505	0.28616	0.76104
Tb927.10.15580	dynein light chain C putative	206.166	0.232152	0.76104
Tb927.11.13007	ubiquitin-60S ribosomal protein L40	3308.15	-0.18723	0.765267
Tb11.v5.0216	invariant surface glycoprotein C putative	1457.34	-0.24776	0.765267
Tb927.10.12640	chaperone protein DnaJ C putative	1396.77	0.174732	0.765267
Tb927.6.2450	Protein kinase B C putative	939.922	0.202382	0.766891
Tb927.9.6560	NAK family pseudokinase C putative	2988.6	-0.160853	0.767055
Tb427VSG-1139	Tb427VSG-1139 : GB Accession KC612647 : 1419nt : N-terminus partial : contig1813.	13.3128	0.184589	0.768066
Tb927.8.1020	6-phosphofructo-2-kinase/fructose-2 C6-biphosphatase C putative	1345.93	0.194259	0.769649
Tb927.4.3840	nucleolar protein C putative	993.276	-0.273527	0.769649
Tb11.v5.0824	hypothetical protein C conserved	825.834	-0.268743	0.769649
Tb927.9.10050	60Kd inner membrane protein C putative	557.304	-0.224521	0.769649
Tb927.10.610	hypothetical protein C conserved	505.164	0.21608	0.769649
Tb927.9.2853	hypothetical protein C conserved	156.319	0.254192	0.769649
Tb927.9.2891	Domain of unknown function (DUF5075) C putative	3006.98	0.203341	0.772311
Tb427VSG-17	variant surface glycoprotein MITat 1.17 (Lister 427-17|Not fully assembled by me) | Source=GenBank download 170507 | CDS length=1515	17.4668	-0.253213	0.772311
Tb927.8.5090	DNA-directed RNA polymerase I largest subunit	2937.98	-0.269025	0.777331
Tb927.11.16470	hypothetical protein C conserved	1200.47	0.158444	0.777687
Tb427VSG-1562	Tb427VSG-1562 : GB Accession KC613055 : 1095nt : N-terminus partial : contig3345.	1.56646	0.10296	0.780004
Tb927.8.3090	hypothetical protein C conserved	373.608	-0.213337	0.782385
Tb09.v4.0056	variant surface glycoprotein (VSG pseudogene) | Source=TriTrypDB 170505 | CDS length=501	61.0042	-0.280274	0.783281
Tb427VSG-640	Tb427VSG-640 : GB Accession KC613765 : 1368nt : Complete : contig1349.	1.63672	0.102358	0.789296
Tb927.10.450	Microtubule-binding protein MIP-T3 C putative	1832	0.211675	0.79195
Tb927.7.7130	Flavodoxin/Radical SAM superfamily/Wyosine base formation C putative	1685.3	-0.206204	0.79195
Tb927.10.2940	Soluble NSF attachment protein C SNAP C putative	868.131	0.21894	0.792223
Tb09.v4.0058	hypothetical protein	259.044	0.234059	0.793431
Tb927.10.190	40S ribosomal protein S6 C putative	4970.37	-0.147821	0.800825
Tb927.1.290	leucine-rich repeat protein (LRRP) C putative	2879.34	-0.261909	0.800825
Tb927.2.4800	hypothetical protein C conserved	833.729	-0.175745	0.800825
Tb927.1.430	retrotransposon hot spot protein (RHS C pseudogene) C putative	785.424	-0.211346	0.800825
Tb927.4.3850	NLE (NUC135) domain/WD domain C G-beta repeat C putative	697.031	-0.236366	0.800825
Tb927.8.7920	receptor-type adenylate cyclase GRESAG 4 C putative	578.104	0.210173	0.800825
Tb927.4.4650	diphthine synthase C putative	533.007	-0.248677	0.800825
Tb927.9.9180	hypothetical protein C conserved	388.768	0.213603	0.800825
Tb09.v4.0119	variant surface glycoprotein (VSG pseudogene) | Source=TriTrypDB 170505 | CDS length=1644	80.2015	0.276837	0.800825
Tb427VSG-3064	Tb427VSG-3064 : GB Accession KC611680 : 1464nt : Internal partial : contig3680.	16.9527	0.252928	0.800825
Tb427VSG-1111	Tb427VSG-1111 : GB Accession KC612620 : 1440nt : N-terminus partial incomplete : contig5725.	2.12381	0.108195	0.800825
Tb927.9.6130	calmodulin C putative	2906.09	0.261572	0.807773
Tb927.11.9390	Octanoyltransferase C putative	469.475	-0.210627	0.807773
Tb427VSG-1363	Tb427VSG-1363 : GB Accession KC612864 : 1269nt : N-terminus partial : contig1813.	11.8419	0.191094	0.807773
Tb427VSG-347	Tb427VSG-347 : GB Accession KC613493 : 1584nt : Complete : contig3924.	3.81657	-0.15478	0.808392
Tb927.6.1550	Leucine-rich repeat C ribonuclease inhibitor subtype domain-containing protein	1851.69	-0.24239	0.81129
Tb927.10.10100	hypothetical protein C conserved	1210.79	0.194953	0.81129
Tb927.11.12650	palmitoyl acyltransferase 5 C putative	1109.14	-0.165869	0.81129
Tb927.9.11840	pre-rRNA-processing protein PNO1 C putative	817.234	-0.258446	0.81129
Tb927.2.2500	hypothetical protein C conserved	738.7	-0.192573	0.81129
Tb927.11.14960	pumilio/PUF RNA binding protein 7 C putative	1218.48	-0.271744	0.81181
Tb927.10.6630	ATP-dependent RNA helicase DBP2A C putative	1159.78	-0.277755	0.81181
Tb927.5.2030	hypothetical protein C conserved	776.47	-0.213405	0.81181
Tb927.11.9990	glycosyl transferase-like protein	745.625	-0.227179	0.81181
Tb927.10.15150	DNA-directed RNA polymerase III subunit C11 C putative	500.755	-0.193274	0.81181
Tb927.8.7890	receptor-type adenylate cyclase GRESAG 4 C putative	437.582	0.206258	0.81181
Tb427VSG-1600	Tb427VSG-1600 : GB Accession KC613090 : 1056nt : N-terminus partial : contig5199.	342.977	-0.253605	0.81181
Tb927.11.11400	hypothetical protein	148.004	-0.274897	0.81181
Tb927.6.1340	cyclophilin-type peptidyl-prolyl cis-trans isomerase C putative	90.0404	0.269089	0.81181
Tb927.3.510	hypothetical protein C conserved	22.9897	-0.269259	0.81181
Tb11.1000	expression site-associated gene 9 (ESAG9) protein C putative	255.089	-0.269816	0.812065
Tb927.6.450	procyclin PARP A	102.359	-0.275965	0.812065
Tb11.v5.0778	chaperone protein DnaJ C putative	631.153	-0.193689	0.81989
Tb927.10.3950	hypothetical protein C conserved	586.173	-0.214605	0.81989
Tb427VSG-3705	Tb427VSG-3705 : GB Accession KC612297 : 819nt : Internal partial : contig1382.	14.3895	0.168031	0.81989
Tb927.11.13003	ubiquitin-60S ribosomal protein L40	2769.32	-0.19536	0.824117
Tb927.8.3820	conserved protein C unknown function	3618.92	0.203207	0.82494
Tb927.3.720	zinc finger protein 3	3272.84	0.21464	0.82494
Tb927.11.14210	conserved protein	1572.1	0.226712	0.82494
Tb927.11.1360	zinc-finger of a C2HC-type C putative	1338.39	0.176866	0.82494
Tb927.5.2870	hypothetical protein	283.988	0.219891	0.82494
Tb927.8.7460	zinc transporter C putative	1463.78	-0.185757	0.827278
Tb927.5.5320	variant surface glycoprotein C degenerate	1.89779	0.097156	0.827278
Tb927.7.250	zinc finger protein family member C putative	1505.94	-0.158259	0.828503
Tb927.9.7430	variant surface glycoprotein (VSG)-related | Source=TriTrypDB 170505 | CDS length=1104	699.982	-0.265816	0.828695
Tb927.2.3970	hypothetical protein C conserved	595.167	0.227428	0.830942
Tb927.10.370	calcineurin B subunit C putative	141.714	0.265051	0.83286
Tb11.v5.0980	variant surface glycoprotein (VSG atypical) | Source=TriTrypDB 170505 | CDS length=669	1.76275	-0.114766	0.840751
Tb927.8.6890	hypothetical protein C conserved	417.486	0.271491	0.844808
Tb927.7.6830	trans-sialidase C putative	436.623	-0.26383	0.845531
Tb927.2.1290	hypothetical protein	35.193	-0.259112	0.845531
Tb927.6.630	hypothetical protein C conserved	1187.5	-0.218069	0.846008
Tb927.11.7705	ribosomal protein S11 C putative	912.955	-0.1837	0.846008
Tb927.9.15570	BARP protein	121.284	0.248259	0.846008
Tb927.9.1440	Paraquat-inducible protein A C putative	4815.22	0.225262	0.846897
Tb11.v5.0479	hypothetical protein C conserved	3165.92	-0.156983	0.846897
Tb927.8.840	hypothetical protein C conserved	1661.33	0.195842	0.846897
Tb927.7.6850	trans-sialidase	1263.6	-0.266419	0.846897
Tb927.4.5390	serine/threonine-protein kinase NrkA	839.297	-0.240298	0.846897
Tb927.11.16070	TFIIH basal transcription factor subunit	594.988	-0.203587	0.846897
Tb927.3.5120	Ankyrin repeats (3 copies) C putative	576.783	0.210123	0.846897
Tb927.9.12890	hypothetical protein C conserved	538.236	0.229015	0.846897
Tb927.6.3610	SET domain containing protein C putative	536.105	0.248375	0.846897
Tb927.8.7910	receptor-type adenylate cyclase GRESAG 4 C frameshift	526.312	0.212519	0.846897
Tb927.5.2540	Organic solute transport protein 1 C putative	252.593	0.212753	0.846897
Tb927.10.1760	hypothetical protein	48.1672	-0.233	0.846897
Tb927.10.4040	3-keto-dihydrosphingosine reductase	1096.89	0.197041	0.85202
Tb927.11.6770	hypothetical protein C conserved	838.054	-0.203394	0.854158
Tb927.11.14120	phenylalanyl-tRNA synthetase alpha chain C putative	2234.96	-0.167824	0.855111
Tb927.6.3820	hypothetical protein C conserved	1578.13	0.170688	0.855111
Tb927.9.10640	synaptojanin (N-terminal domain) C putative	1195	0.187392	0.855111
Tb927.2.4700	hypothetical protein C conserved	1180.27	0.200162	0.855111
Tb11.v5.0262	hypothetical protein C conserved	971.562	0.200771	0.855111
Tb927.10.15020	CMGC/DYRK protein kinase C putative	929.928	0.262242	0.855111
Tb11.v5.0234	ADP-ribosylation factor-like protein C putative	526.894	-0.178142	0.855111
Tb927.9.10880	hypothetical protein C conserved	464.585	-0.251179	0.855111
Tb927.11.2350	hypothetical protein C conserved	376.874	0.245418	0.855111
Tb927.5.4400	hypothetical protein C conserved	265.704	0.228567	0.855111
Tb427VSG-18	variant surface glycoprotein MITat 1.18 (Lister 427-18|Identical in my assembly) | Source=GenBank download 170507 | CDS length=1581	19.6639	0.214859	0.855111
Tb427VSG-1521	Tb427VSG-1521 : GB Accession KC613016 : 1134nt : N-terminus partial : contig7001.	2.78724	0.128991	0.855111
Tb927.3.1400	alpha-tubulin N-acetyltransferase C putative	556.86	0.190931	0.856006
Tb927.9.12510	ATP-dependent DEAD/H RNA helicase C putative	3037.97	-0.216435	0.860634
Tb927.8.4510	Nucleoside diphosphate kinase 4	1084.42	0.156944	0.860634
Tb11.v5.0331	THT1 - hexose transporter C putative	808.21	0.243575	0.860634
Tb427VSG-1240	Tb427VSG-1240 : GB Accession KC612744 : 1356nt : N-terminus partial : contig6721.	2.00467	0.106385	0.860634
Tb11.v5.0369	hypothetical protein C conserved	80.6424	0.257554	0.861975
Tb927.5.2530	RNA cytidine acetyltransferase	1879.91	-0.194628	0.862481
Tb927.6.2180	hypothetical protein C conserved	2393.76	-0.176328	0.863747
Tb927.4.1000	hypothetical protein C conserved	1473.27	0.264705	0.867807
Tb927.2.960	hypothetical protein	691.786	-0.240993	0.867807
Tb927.11.1280	hypothetical protein C conserved	502.824	0.262168	0.867807
Tb927.7.4220	WD domain C G-beta repeat/Dip2/Utp12 Family C putative	1184.68	-0.247793	0.869349
Tb927.10.9840	chaperone protein DnaJ C putative	1049.05	0.160304	0.869349
Tb927.10.4210	Basal body protein	497.469	-0.228743	0.869349
Tb927.11.11680	2-oxoglutarate dehydrogenase E2 component C putative	7108.61	-0.253559	0.871614
Tb927.7.1110	asparagine synthetase a C putative	2752.56	-0.251924	0.871614
Tb927.10.270	60S ribosomal protein L32 C putative	2725.25	-0.194772	0.871614
Tb927.11.12400	hypothetical protein C conserved	2562.62	-0.21339	0.871614
Tb927.7.4260	Enriched in surface-labeled proteome protein 13	2105.41	0.230695	0.871614
Tb927.11.3030	phosphoribosylpyrophosphate synthetase C putative	2023.87	-0.253671	0.871614
Tb927.8.7870	receptor-type adenylate cyclase GRESAG 4 C putative	1107.62	0.212075	0.871614
Tb427VSG-1373	Tb427VSG-1373 : GB Accession KC612874 : 1263nt : N-terminus partial : contig3829.	191.635	-0.233276	0.871614
Tb927.3.4010	hypothetical protein	130.062	-0.252162	0.871614
Tb927.2.480	retrotransposon hot spot protein 2 (RHS2) C degenerate	1929.9	-0.174816	0.87318
Tb927.2.2160	paraflagellar rod component C putative	1873.12	0.261473	0.87318
Tb927.9.5150	ribosomal protein S6 C putative	1852.65	-0.256709	0.875814
Tb05.5K5.270	expression site-associated gene 9 (ESAG9) C frameshift	267.164	-0.26402	0.875814
Tb927.10.15250	paraflagellar rod component C putative	1486.78	0.230092	0.879102
Tb11.v5.1036	gamma-tubulin complex subunit C putative	907.411	0.231375	0.879102
Tb927.11.4550	Domain of unknown function (DUF4200) C putative	858.857	0.201954	0.879102
Tb427VSG-1389	Tb427VSG-1389 : GB Accession KC612890 : 1254nt : N-terminus partial : contig3164.	8.26821	0.192134	0.879102
Tb927.8.6730	hypothetical protein C conserved	2842.96	0.215633	0.881683
Tb11.v5.0871	hypothetical protein C conserved	340.26	-0.234635	0.883686
Tb927.10.13800	hypothetical protein C conserved	3081.68	-0.210372	0.886214
Tb927.9.5960	succinate dehydrogenase C putative	787.941	0.238609	0.886214
Tb927.3.2830	brix domain containing protein C putative	586.123	-0.213719	0.886214
Tb927.9.2861	Domain of unknown function (DUF5075) C putative	191.449	0.227065	0.886214
Tb927_08_v4.snoRNA.0014	H/ACA-like snoRNA	5.75334	-0.15226	0.886214
Tb927.10.3670	hypothetical protein C conserved	1141.6	0.195593	0.887829
Tb927.10.14490	hypothetical protein C conserved	1005.42	0.19564	0.888004
Tb927.9.7170	Mitochondrial 39-S ribosomal protein L47 (MRP-L47) C putative	793.944	-0.175866	0.888004
Tb927.11.14690	Microtubule-binding protein MIP-T3 C putative	735.179	0.214221	0.893244
Tb927.10.2310	hypothetical protein C conserved	547.973	-0.240496	0.893244
Tb927.10.9550	hypothetical protein	17.0145	-0.225899	0.893244
Tb927.9.5730	nucleosome assembly protein-like protein	2688.49	-0.235563	0.893875
Tb927.5.3090	hypothetical protein C conserved	887.866	-0.22274	0.899547
Tb927.6.3060	hypothetical protein C conserved	242.011	0.248996	0.901115
Tb927.11.2300	eukaryotic peptide chain release factor subunit 1 C putative	1685.87	-0.223318	0.901913
Tb927.10.6320	CBF/Mak21 family C putative	422.279	-0.232226	0.903419
Tb927.11.3880	actin C putative	710.313	0.198067	0.903759
Tb927.2.4890	ribosomal protein L11 C putative	344.622	-0.194328	0.903759
Tb927.1.5080	expression site-associated gene 9 (ESAG9) protein C putative	326.059	-0.22445	0.903759
Tb927.6.2170	co-chaperone GrpE C putative	1389.65	-0.259426	0.906363
Tb927.10.14270	TFIIF-stimulated CTD phosphatase C putative	329.122	0.247155	0.906363
Tb927.6.1360	cyclophilin-type peptidyl-prolyl cis-trans isomerase C putative	38.7006	0.260293	0.906363
Tb927.11.6440	hypothetical protein C conserved	7214.84	-0.197179	0.907502
Tb927.11.4000	hypothetical protein C conserved	1566.93	0.158692	0.907502
Tb927.8.4740	amino acid transporter C putative	1086.43	-0.254958	0.907502
Tb927.3.1670	hypothetical protein C conserved	1033.32	0.171344	0.907502
Tb927.11.8270	hypothetical protein C conserved	975.605	-0.180205	0.907502
Tb927.6.3530	hypothetical protein C conserved	914.877	0.220352	0.907502
Tb927.10.9130	pre-mRNA splicing factor ATP-dependent RNA helicase C putative	875.111	-0.200709	0.907502
Tb927.10.10260	EP1 procyclin	843.753	-0.246812	0.907502
Tb09.v4.0067	retrotransposon hot spot protein C pseudogene	805.938	-0.208701	0.907502
Tb927.8.5680	Pyridoxal-dependent decarboxylase conserved domain containing protein C putative	695.109	-0.161498	0.907502
Tb927.10.15510	hypothetical protein C conserved	518.85	-0.218575	0.907502
Tb927.8.1305	hypothetical protein	238.498	-0.250982	0.907502
Tb927.11.6950	hypothetical protein	225.003	0.216113	0.907502
Tb11.v5.0418	AAA domain (dynein-related subfamily) C putative	167.311	-0.255053	0.907502
Tb427VSG-3351	Tb427VSG-3351 : GB Accession KC611954 : 1068nt : Internal partial incomplete : contig8515.	2.03619	0.10733	0.907502
Tb427VSG-472	Tb427VSG-472 : GB Accession KC613606 : 1512nt : Complete : contig7031.	1.90855	0.101518	0.907502
Tb427VSG-1044	Tb427VSG-1044 : GB Accession KC612555 : 1494nt : N-terminus partial : contig997.	1.82829	0.101309	0.907502
Tb927.11.7900	mitochondrial RNA binding protein 16	3776.21	-0.225071	0.910769
Tb927.10.12800	Zinc finger CCCH domain-containing protein 38	3018.65	0.235183	0.910769
Tb927.8.550	peptide methionine sulfoxide reductase C putative	1069.56	-0.25797	0.910769
Tb927.11.15855	hypothetical protein	403.274	0.177526	0.910769
Tb927.9.15060	rRNA processing protein C putative	506.421	-0.249506	0.912237
Tb09.v4.0042	leucine-rich repeat protein (LRRP C pseudogene) C putative	45.2014	-0.25631	0.912237
Tb927.11.9210	NOL1/NOP2/sun family C putative	592.657	-0.213861	0.923394
Tb927.5.3720	hypothetical protein C conserved	422.338	-0.231476	0.923394
Tb927_09_v4.snoRNA.0078	C/D snoRNA	8.34715	0.194683	0.923394
Tb927.1.880	Midasin C putative	3142.02	-0.241147	0.935351
Tb927.9.6270	hypothetical protein C conserved	669.934	-0.192696	0.935351
Tb927.11.4460	ALBA-Domain Protein	3537.9	0.249815	0.936727
Tb927.9.6210	arginine kinase	5462.11	0.250888	0.936846
Tb927.7.890	electron transfer protein C putative	269.943	-0.20417	0.936846
Tb927.1.530	hypothetical protein C conserved	893.897	-0.198762	0.945682
Tb927.8.1410	pre-rrna-processing protein tsr1 homolog	508.073	-0.208891	0.947809
Tb927.9.6290	arginine kinase	8465.56	0.254348	0.949803
Tb927.11.3130	glycosomal transporter (GAT2)	1595.21	-0.233629	0.949803
Tb927.8.4960	hypothetical protein C conserved	1331.78	-0.195687	0.949803
Tb927.10.3720	hypothetical protein C conserved	507.982	0.207018	0.949803
Tb927.8.8290	amino acid transporter AATP5	5220.89	-0.197013	0.954038
Tb927.2.6090	60S ribosomal protein L44	2744.98	-0.198468	0.954038
Tb927.9.2900	hypothetical protein C conserved	2064.34	-0.243496	0.954038
Tb927.11.16770	glucosamine-6-phosphate isomerase C putative	925.116	0.239159	0.954038
Tb927.10.6950	sterol 24-c-methyltransferase C putative	768.358	-0.216523	0.954038
Tb927.7.2950	ATPase family associated with various cellular activities (AAA) C putative	750.977	0.201339	0.954038
Tb927.7.6790	hypothetical protein C conserved	749.503	0.186785	0.954038
Tb927.4.1130	Complex 1 protein (LYR family) C putative	745.876	-0.165299	0.954038
Tb927.2.1100	retrotransposon hot spot protein 3 (RHS3) C degenerate	694.206	-0.216217	0.954038
Tb927.11.4150	hypothetical protein C conserved	642.042	-0.200652	0.954038
Tb927.4.970	hypothetical protein C conserved	220.97	-0.252585	0.954038
Tb927.9.2811	Domain of unknown function (DUF5075) C putative	207.989	0.242278	0.954038
Tb927.11.1510	leucine rich repeat protein C putative	190.551	-0.251543	0.954038
Tb927.9.17070	variant surface glycoprotein (VSG C pseudogene) C putative	3.73898	-0.141961	0.954038
Tb927.10.3830	hypothetical protein	1334.17	-0.151642	0.956527
Tb927.2.1810	chromatin-remodeling complex atpase chain iswi	2080.02	-0.243997	0.956533
Tb927.5.4420	nucleolar RNA helicase II C putative	936.563	-0.243744	0.956533
Tb927.2.4980	EMG1/NEP1 methyltransferase C putative	586.753	-0.200117	0.956533
Tb927.7.1300	protein disulfide isomerase C putative	6576.94	0.220651	0.959708
Tb927.8.5490	Nucleolar protein CNop52 C putative	1387.94	-0.237655	0.959708
Tb927.4.4850	amino acid transporter C putative	784.596	-0.24559	0.959708
Tb927.10.14960	hypothetical protein	640.459	-0.19294	0.959708
Tb927.10.10170	pre-mRNA splicing factor 46 C putative	635.877	0.192218	0.959708
Tb927.11.1500	leucine-rich repeat protein (LRRP) C putative C (fragment)	522.898	-0.247857	0.959708
Tb927.9.14990	hypothetical protein C conserved	363.025	-0.218649	0.959708
Tb927_08_v4.snoRNA.0008	C/D snoRNA	57.2879	0.251397	0.959708
Tb927.7.6420	hypothetical protein C conserved	2687.45	0.212128	0.962748
Tb927.8.8170	mitochondrial RNA binding protein 1 C putative	1758.37	-0.144826	0.962748
Tb927.6.2110	40S ribosomal protein S30 C putative	1349.38	-0.197076	0.962748
Tb927.2.1150	retrotransposon hot spot protein 2 (RHS2) C interrupted C degenerate	1283.25	-0.187978	0.962748
Tb11.v5.0512	Rtr1/RPAP2 family C putative	1049.72	0.193577	0.962748
Tb927.9.4250	hypothetical protein C conserved	1028.56	0.18617	0.962748
Tb927.11.5210	hypothetical protein C conserved	860.237	0.208237	0.962748
Tb927.11.1780	protein phosphatase 2C C putative	363.854	-0.173902	0.962748
Tb927.6.2070	hypothetical protein C conserved	282.749	-0.215021	0.962748
Tb927.11.200	DNA-directed RNA polymerase I subunit C putative	193.734	-0.244046	0.962748
Tb8.NT.18	Noncoding RNA C putative	181.902	-0.249718	0.962748
Tb927.1.5090	expression site-associated gene 1(ESAG1) C pseudogene	135.871	-0.231696	0.962748
Tb927.11.7760	MSP-A C putative	78.8308	0.237823	0.962748
Tb927.6.810	hypothetical protein	70.1316	-0.250813	0.962748
Tb427VSG-6363	Tb427VSG-6363 : 651nt : Unevaluated partial 150-249 AAs : contig2510.	11.7153	0.178373	0.962748
Tb427VSG-3286	Tb427VSG-3286 : GB Accession KC611895 : 1095nt : Internal partial : contig6127.	7.57009	0.164306	0.962748
Tb927.3.860	Acyl carrier protein C mitochondrial	2115.12	-0.208282	0.963806
Tb11.v5.0524	hypothetical protein C conserved	1966.19	-0.191694	0.963806
Tb927.9.2800	hypothetical protein C conserved	830.519	0.21357	0.963806
Tb927.9.16650	variant surface glycoprotein (VSG C pseudogene) C putative	1.63382	-0.0837492	0.963806
Tb927.3.2740	hypothetical protein C conserved	1151.49	-0.164176	0.965149
Tb927.3.4160	XPC-binding domain/UBA/TS-N domain containing protein C putative	1121.18	-0.184935	0.965149
Tb927.10.11550	hypothetical protein C conserved	1094.55	0.163405	0.965149
Tb927.3.5130	exonuclease C putative	998.804	-0.16753	0.965149
Tb927.11.10420	DNA-directed RNA polymerase I subunit C putative	364.026	-0.19481	0.965149
Tb427VSG-715	Tb427VSG-715 : GB Accession KC612460 : 1524nt : Complete almost : contig386.	19.4235	0.207848	0.966468
Tb927.11.310	hypothetical protein C conserved	870.145	0.196131	0.967931
Tb11.0380	chrXI additional C unordered contigs	255.046	0.197833	0.967931
Tb927.8.980	phosphoacetylglucosamine mutase	2802.95	0.230198	0.971642
Tb927.8.5120	cytochrome c	3820.92	-0.246713	0.972111
Tb927.4.3120	hook complex protein C conserved	646.497	0.158609	0.973094
Tb927.8.5340	hypothetical protein	16.6438	-0.214674	0.976038
Tb927.9.7020	hypothetical protein C conserved	270.457	0.205905	0.977519
Tb927.5.1360	nucleoside 2-deoxyribosyltransferase	1497.61	0.242591	0.980285
Tb927.9.9210	60S ribosomal protein L37 C putative	2181.6	-0.153797	0.98145
Tb927.9.12730	chaperone protein DnaJ C putative	1682.06	-0.182447	0.98145
Tb927.9.7270	hypothetical protein	1467.2	-0.146525	0.98145
Tb927.5.2440	Centrosomal protein of 164 kDa C putative	937.71	0.151239	0.98145
Tb927.7.280	cyclophilin-type peptidyl-prolyl cis-trans isomerase C putative	525.739	-0.195668	0.98145
Tb927.10.7010	hypothetical protein C conserved	463.676	0.172732	0.98145
Tb927.10.6130	hypothetical protein C conserved	383.467	0.220647	0.98145
Tb927.3.210	variant surface glycoprotein (VSG C atypical) C putative	46.3241	-0.246677	0.98145
Tb11.v5.0391	rRNA biogenesis protein C putative	390.492	-0.228214	0.984076
Tb927.10.3770	predicted TPR repeat protein	1069.06	-0.164783	0.984799
Tb927.4.230	DNA-directed RNA polymerase III subunit C pseudogene C putative	1343.33	-0.166889	0.984886
Tb10.NT.102	Noncoding RNA C putative	102.12	-0.232631	0.984886
Tb927.8.7320	variant surface glycoprotein (VSG)-related C putative	88.6517	-0.24044	0.984886
Tb927.11.9425	hypothetical protein	266.127	-0.224592	0.985198
Tb927.9.15850	hypothetical protein	419.835	-0.205685	0.985467
Tb927.5.1410	64 kDa invariant surface glycoprotein	1250.17	0.239224	0.993376
Tb927.3.5690	hypothetical protein C conserved	1110.95	-0.243565	0.99348
Tb927.10.10140	paraflagellar rod component C putative	3147.09	0.230145	0.99473
Tb927.10.14070	mevalonate diphosphate decarboxylase	245.415	-0.23066	0.99473
Tb427VSG-2	variant surface glycoprotein MITat 1.2 (Lister 427-2|Identical in my assembly) | Source=GenBank download 170507 | CDS length=1431	758537	0.0940859	0.998573
Tb927.3.3270	ATP-dependent 6-phosphofructokinase C glycosomal	28548.9	0.144269	0.998573
Tb927.10.2090	elongation factor 1-alpha	26915.9	0.0716455	0.998573
Tb927.10.2110	elongation factor 1-alpha	26706.6	0.0696951	0.998573
Tb927.10.2100	elongation factor 1-alpha	26323.7	0.0700032	0.998573
Tb927.7.7510	hypothetical protein	26217.8	0.0135174	0.998573
Tb927.9.10770	polyadenylate-binding protein 2	25801	-0.059312	0.998573
Tb927.10.2010	hexokinase	23411.8	0.0767125	0.998573
Tb11.v5.1046	elongation factor 1-alpha C putative	23173	0.068329	0.998573
Tb927.10.5620	fructose-bisphosphate aldolase C glycosomal	22969.9	0.0691761	0.998573
Tb11.v5.0531	fructose-bisphosphate aldolase C glycosomal C putative	22933.8	0.0610059	0.998573
Tb927.11.9590	S-adenosylhomocysteine hydrolase C putative	21585.5	0.0705588	0.998573
Tb927.1.2390	beta tubulin	21238.1	0.0801106	0.998573
Tb11.v5.0469	beta tubulin C putative	20865.8	0.0779606	0.998573
Tb927.1.2370	beta tubulin	20685.3	0.07718	0.998573
Tb927.10.8940	flagellum targeting protein kharon1 C putative	19485.6	0.201768	0.998573
Tb927.10.4570	elongation factor 2	19155.9	-0.104607	0.998573
Tb927.1.2380	alpha tubulin	18726.5	0.105446	0.998573
Tb927.1.2340	alpha tubulin	18726.1	0.110763	0.998573
Tb927.1.2360	alpha tubulin	18714.3	0.103648	0.998573
Tb927.6.4280	glyceraldehyde 3-phosphate dehydrogenase C glycosomal	17941.7	0.0933163	0.998573
Tb927.10.4560	elongation factor 2	16276	-0.108398	0.998573
Tb927.6.4300	glyceraldehyde 3-phosphate dehydrogenase C glycosomal	14842.1	0.0939221	0.998573
Tb927.1.120	retrotransposon hot spot protein 4 (RHS4) C putative	14716.4	-0.117376	0.998573
Tb927.1.2400	alpha tubulin	14276.1	0.103212	0.998573
Tb11.v5.1035	heat shock protein 70 (hsp70) C putative	14152.2	-0.00948164	0.998573
Tb927.3.5050	60S ribosomal protein L4	13978.2	-0.0935805	0.998573
Tb927.10.5810	The ARF-like 2 binding protein BART C putative	13974.7	0.0537108	0.998573
Tb927.11.3250	dynein heavy chain C putative	13824.8	-0.0443443	0.998573
Tb927.11.11330	heat shock protein 70	13733.8	-0.00293677	0.998573
Tb927.3.4070	Nodulin-like C putative	13599.9	0.113172	0.998573
Tb927.1.2330	beta tubulin	13363	0.0709476	0.998573
Tb927.5.1810	lysosomal/endosomal membrane protein p67	12885.1	-0.0323657	0.998573
Tb927.10.14890	C-terminal motor kinesin C putative	12816.1	0.0950483	0.998573
Tb927.10.14140	pyruvate kinase 1	12694	0.136815	0.998573
Tb927.11.880	cyclophilin a	12671.5	-0.177049	0.998573
Tb927.11.500	RNA-binding protein C UBP1	12664.1	0.0271111	0.998573
Tb427VSG-6609	Tb427VSG-6609 : 600nt : Unevaluated partial 150-249 AAs : contig1211.	12648.9	0.0537159	0.998573
Tb927.3.930	dynein heavy chain C putative	12480.6	-0.0065271	0.998573
Tb927.11.2610	hypothetical protein C conserved	12430.8	0.189278	0.998573
Tb927.1.2510	histone H3 C putative	12288.3	0.107123	0.998573
Tb927.6.3840	reticulon domain protein	12010.7	0.0490104	0.998573
Tb11.v5.0650	enolase C putative	11567	0.0371474	0.998573
Tb927.10.2890	enolase	11420.1	0.0441317	0.998573
Tb927.9.2470	nucleolar protein	11373.7	0.128098	0.998573
Tb927.1.2450	histone H3 C putative	11279.6	0.0969962	0.998573
Tb927.1.2350	beta tubulin	11272.9	0.0775918	0.998573
Tb927.2.340	retrotransposon hot spot protein 4 (RHS4) C putative	11232.1	-0.138205	0.998573
Tb927.7.2650	hypothetical protein C conserved	11121.3	0.0494708	0.998573
Tb927.11.7510	luminal binding protein 1 (BiP) C putative	11100.1	0.0290231	0.998573
Tb927.7.2660	zinc finger protein family member C putative	10904	0.0557057	0.998573
Tb927.11.11360	receptor for activated C kinase 1	10627.9	-0.0523555	0.998573
Tb927.1.2430	histone H3 C putative	10456.8	0.0880275	0.998573
Tb927.11.9530	14-3-3 protein 1	10360.2	0.0176674	0.998573
Tb927.9.12650	ubiquitin-activating enzyme E1 C putative	10357.4	0.106053	0.998573
Tb927.10.13500	60S ribosomal protein L10a	10242.9	-0.0843552	0.998573
Tb927.11.760	protein phosphatase 2C C putative	9999.89	-0.070836	0.998573
Tb11.v5.0468	alpha tubulin C putative	9976.25	0.0926321	0.998573
Tb927.11.2430	Cytoplasmic dynein 2 heavy chain (DYNC2H2) C putative	9736.4	-0.00666072	0.998573
Tb927.8.3530	glycerol-3-phosphate dehydrogenase [NAD+] C glycosomal	9526.7	0.11797	0.998573
Tb927.8.3250	dynein heavy chain C putative	9478.63	0.00628402	0.998573
Tb927.10.12850	ttaggg binding factor	9364.7	0.0684665	0.998573
Tb927.5.1000	ubiquitin-conjugating enzyme E2 C putative	9211.57	0.0633387	0.998573
Tb927.8.6000	fatty acid desaturase C putative	9204.62	0.130548	0.998573
Tb927.1.2470	histone H3 C putative	9185.68	0.11581	0.998573
Tb927.5.1830	lysosomal/endosomal membrane protein p67	9161.64	-0.01594	0.998573
Tb07.11L3.100	hypothetical protein C conserved	9069.64	-0.0512834	0.998573
Tb927.8.1870	Golgi/lysosome glycoprotein 1	9049.63	-0.0932443	0.998573
Tb927.2.450	retrotransposon hot spot protein 4 (RHS4) C putative	9019.44	-0.103543	0.998573
Tb927.11.1450	2-oxoglutarate dehydrogenase E1 component C putative	8835.42	-0.21404	0.998573
Tb927.9.8740	Double RNA binding domain protein 3	8782.79	-0.141669	0.998573
Tb927.10.12710	heat shock protein 110 C putative	8623.07	0.00309	0.998573
Tb927.1.2550	histone H3 C putative	8477.42	0.0998673	0.998573
Tb927.4.2530	hypothetical protein C conserved	8401.93	0.0885462	0.998573
Tb927.9.4500	heat shock protein C putative	8339.02	0.0783158	0.998573
Tb927.4.1790	ribosomal protein L3 C putative	8220.37	-0.00506231	0.998573
Tb927.2.100	retrotransposon hot spot protein 1 (RHS1) C putative	8188.82	-0.0318847	0.998573
Tb927.4.1860	ribosomal protein S19 C putative	8018.52	-0.0389302	0.998573
Tb927.1.3830	glucose-6-phosphate isomerase C glycosomal	8002.14	0.179741	0.998573
Tb927.8.890	Ras-related protein Rab1A	7994.22	0.124071	0.998573
Tb927.4.560	Cytoplasmic dynein 2 heavy chain (DYNC2H1) C putative	7875.32	0.0178551	0.998573
Tb927.10.8230	protein disulfide isomerase 2	7752.26	-0.0520473	0.998573
Tb927.11.9920	polyubiquitin C putative	7697.8	0.0839912	0.998573
Tb927.10.3990	DHH1	7688.28	0.0391454	0.998573
Tb927.5.1610	60S ribosomal protein L13a C putative	7684.38	-0.105806	0.998573
Tb927.1.100	RNA polymerase (pseudogene) C putative	7625.47	0.0778491	0.998573
Tb927.10.6400	chaperonin HSP60 C mitochondrial precursor	7610.28	-0.0903736	0.998573
Tb11.v5.0470	receptor-type adenylate cyclase GRESAG 4 C putative	7577.69	0.117945	0.998573
Tb927.11.17000	leucine-rich repeat protein (LRRP) C putative	7564.07	0.103728	0.998573
Tb927.10.1100	60S ribosomal protein L9 C putative	7560.58	-0.124587	0.998573
Tb927.5.1210	short-chain dehydrogenase C putative	7465.18	-0.019988	0.998573
Tb927.7.5790	protein disulfide isomerase C putative	7435.11	0.032006	0.998573
Tb927.5.1110	60S ribosomal protein L8 C putative	7409.57	-0.0790597	0.998573
Tb927.10.7090	Alternative oxidase C mitochondrial	7379.75	0.0549361	0.998573
Tb927.11.7460	luminal binding protein 1 (BiP) C putative	7331.72	0.00787912	0.998573
Tb927.9.4680	Eukaryotic initiation factor 4A-1	7318.16	-0.100123	0.998573
Tb927.11.14950	zinc finger protein 2	7304.12	-0.148705	0.998573
Tb11.v5.0636	C-terminal motor kinesin C putative	7302.36	0.0940417	0.998573
Tb927.4.4380	Pyrophosphate-energized vacuolar membrane proton pump 1	7289.39	-0.0967728	0.998573
Tb927.10.11390	60S ribosomal protein L6 C putative	7182.44	-0.039367	0.998573
Tb927.11.2060	60S acidic ribosomal protein P0 C putative	7170.64	-0.121843	0.998573
Tb927.10.6050	clathrin heavy chain	7037.45	-0.0126632	0.998573
Tb927.1.700	phosphoglycerate kinase	6923.87	0.0770169	0.998573
Tb927.11.2050	60S acidic ribosomal protein P0 C putative	6913.41	-0.133106	0.998573
Tb927.11.8160	dynein heavy chain C putative	6858.75	-0.0234172	0.998573
Tb927.8.7410	calreticulin C putative	6780.92	0.055126	0.998573
Tb927.8.1110	40S ribosomal protein S9 C putative	6753.48	-0.0764084	0.998573
Tb927.4.1300	amidinotransferase C putative	6724.71	0.047413	0.998573
Tb927.10.6510	chaperonin HSP60 C mitochondrial precursor	6676.91	-0.0836083	0.998573
Tb927.4.5010	calreticulin C putative	6659.45	0.0386443	0.998573
Tb927.8.1590	ubiquitin-protein ligase C putative	6627.38	-0.0436078	0.998573
Tb927.10.11540	40S ribosomal protein S3 C putative	6621.03	-0.0854812	0.998573
Tb927.10.14710	40S ribosomal protein S2 C putative	6555.63	-0.10996	0.998573
Tb927.9.12570	glycerol kinase C glycosomal	6537.11	0.137768	0.998573
Tb927.8.8330	cysteine peptidase C putative	6524.68	-0.0387724	0.998573
Tb927.1.2530	histone H3 C putative	6493.9	0.102083	0.998573
Tb927.11.3590	40S ribosomal protein S4 C putative	6467.95	-0.104829	0.998573
Tb927.1.2100	Calpain-like protein 1.1	6460.01	-0.0130211	0.998573
Tb927.2.2670	histone H4 variant	6443.66	0.0426273	0.998573
Tb927.6.4140	paraflagellar rod component C putative	6437.97	0.0236781	0.998573
Tb927.10.3930	40S ribosomal protein S3A C putative	6420.53	-0.0795576	0.998573
Tb927.10.2020	hexokinase	6397.66	0.0775892	0.998573
Tb927.11.550	hypothetical protein SCD6.10	6392.71	0.0198176	0.998573
Tb927.11.6550	PUF nine target 1	6381.4	0.167209	0.998573
Tb927.3.2960	inosine-adenosine-guanosine-nucleosidehydrolase	6365.69	0.211137	0.998573
Tb927.11.14020	nuclear RNA binding domain 2	6352.56	-0.14599	0.998573
Tb927.2.4710	RNA-binding protein C putative	6346.98	-0.0111802	0.998573
Tb927.5.630	acidic phosphatase C putative	6306.74	0.00437752	0.998573
Tb927.10.14600	40S ribosomal protein S2 C putative	6296.45	-0.124047	0.998573
Tb927.1.2410	beta tubulin C pseudogene	6243.72	0.0664885	0.998573
Tb927.1.1930	phosphatidylinositol 3-kinase C putative	6225.91	-0.0305393	0.998573
Tb927.9.15420	60S ribosomal protein L32	6223.44	-0.0431321	0.998573
Tb11.v5.0713	retrotransposon hot spot (RHS) protein C putative	6213.87	0.0584556	0.998573
Tb927.5.610	acidic phosphatase C putative	6190.15	-0.00669778	0.998573
Tb927.10.540	ATP-dependent RNA helicase SUB2 C putative	6168.93	-0.0831248	0.998573
Tb927.2.5270	dynein heavy chain C putative	6162.4	-0.0297182	0.998573
Tb927.7.920	Inner arm dynein 5-1	6129.79	-0.0263718	0.998573
Tb927.1.3950	alanine aminotransferase	6124.59	0.198537	0.998573
Tb927.11.11690	Vacuolar proton pump subunit B C putative	6097.18	0.0306823	0.998573
Tb927.2.370	retrotransposon hot spot protein 1 (RHS1) C putative	6087.47	-0.0395278	0.998573
Tb927.11.16730	dihydrolipoyl dehydrogenase	6077.66	-0.144734	0.998573
Tb927.9.13990	RNA-binding protein C putative	6032.81	-0.0524479	0.998573
Tb927.7.3330	Flagellar attachment zone protein 10	5937.69	0.0685624	0.998573
Tb927.10.15700	hypothetical protein C conserved	5926.22	0.0811672	0.998573
Tb927.9.3990	ribosomal protein S7 C putative	5919.31	-0.0717328	0.998573
Tb927.8.6110	3-hydroxy-3-methylglutaryl-CoA synthase C putative	5910.42	-0.11931	0.998573
Tb927.8.5260	60S ribosomal protein L39 C putative	5806.58	-0.0644091	0.998573
Tb927.11.13500	par1	5793.27	-0.00466611	0.998573
Tb927.3.3580	heat shock protein 90 C putative	5787.91	0.0544767	0.998573
Tb927.11.4290	40S ribosomal protein S12	5763.64	-0.114097	0.998573
Tb927.6.3150	Hydin	5759.17	-0.00940584	0.998573
Tb927.11.16130	nucleoside diphosphate kinase	5755.28	-0.0327474	0.998573
Tb927.9.7620	60S ribosomal protein L11 C putative	5752.45	-0.0999657	0.998573
Tb927.6.3500	endosomal trafficking protein RME-8 C putative	5750.59	0.101664	0.998573
Tb927.10.2880	Voltage-dependent calcium channel subunit C putative	5738.05	0.0196007	0.998573
Tb927.11.6180	60S ribosomal protein L28 C putative	5729.23	-0.129223	0.998573
Tb927.9.10230	Co-chaperone protein P23	5712.34	-0.0336443	0.998573
Tb927.6.4690	60S ribosomal protein L9 C putative	5703.96	-0.048303	0.998573
Tb11.v5.0732	hexokinase C putative	5681.74	0.0264999	0.998573
Tb927.4.2180	60S ribosomal protein L35a C putative	5653.87	-0.0716046	0.998573
Tb927.10.5840	translation elongation factor 1-beta C putative	5635.61	-0.0878995	0.998573
Tb927.9.9860	Hsp70 protein C putative	5621.11	-0.139061	0.998573
Tb927.9.1750	Fibronectin type III domain containing protein C putative	5612.02	0.0327439	0.998573
Tb927.11.11220	dynein heavy chain C putative	5610.5	0.0315048	0.998573
Tb927.11.10660	Basal body protein	5601.56	0.01497	0.998573
Tb927.8.1330	60S ribosomal protein L7a C putative	5599.87	-0.102391	0.998573
Tb927.4.3740	flagellar attachment zone protein 1	5581.15	0.017245	0.998573
Tb11.v5.0605	pyruvate kinase 1 C putative	5548.79	0.145347	0.998573
Tb927.8.1340	60S ribosomal protein L7a C putative	5535.13	-0.0983595	0.998573
Tb927.11.4300	60S ribosomal protein L18 C putative	5521.86	-0.0665954	0.998573
Tb927.7.3680	ubiquitin/ribosomal protein S27a C putative	5495.44	-0.10391	0.998573
Tb927.6.5040	ribosomal protein L15 C putative	5487.27	-0.105404	0.998573
Tb927.11.9710	60S ribosomal protein L10a C putative	5475.74	-0.070086	0.998573
Tb927.11.11230	60S ribosomal protein L14 C putative	5466.76	-0.0845118	0.998573
Tb927.5.810	zinc finger CCCH domain containing protein 11	5466.32	0.0950439	0.998573
Tb927.11.10790	40S ribosomal protein SA C putative	5433.32	-0.0694226	0.998573
Tb927.11.9860	EF-hand domain pair C putative	5431.66	0.139142	0.998573
Tb927.11.7380	glycerol-3-phosphate dehydrogenase (FAD-dependent) C mitochondrial	5427.34	-0.0761386	0.998573
Tb927.11.10910	40S ribosomal protein SA C putative	5416.66	-0.0713528	0.998573
Tb927.10.14580	60S ribosomal protein L17 C putative	5405.72	-0.0425399	0.998573
Tb927.10.3970	hypothetical protein C conserved	5395.07	0.0150064	0.998573
Tb927.3.2600	ATP-dependent DEAD/H RNA helicase C putative	5393.36	-0.102092	0.998573
Tb927.1.240	retrotransposon hot spot protein (RHS C pseudogene) C putative	5383.68	-0.0681066	0.998573
Tb927.9.13380	Autophagy-related protein 24	5364.59	0.0895186	0.998573
Tb927.6.5070	hypothetical protein C conserved	5364.02	0.097049	0.998573
Tb927.8.6150	40S ribosomal protein S8 C putative	5350.03	-0.109418	0.998573
Tb927.2.820	retrotransposon hot spot protein 1 (RHS1) C interrupted	5348.39	-0.115925	0.998573
Tb11.v5.0668	protein disulfide isomerase	5345.49	-0.0467002	0.998573
Tb927.11.11370	receptor for activated C kinase 1	5342.85	-0.0527031	0.998573
Tb927.8.4430	uridine phosphorylase	5337.45	0.220541	0.998573
Tb927.6.4440	RNA-binding protein 42 (RNA-binding motif protein 42)	5320.68	-0.115	0.998573
Tb927.11.9730	60S ribosomal protein L34 C putative	5253.59	-0.143208	0.998573
Tb927.11.6500	40S ribosomal protein S21 C putative	5230.91	-0.0842872	0.998573
Tb927.9.12240	60S ribosomal subunit protein L31 C putative	5227.14	-0.0576965	0.998573
Tb927.11.13190	elongation factor 1 gamma C putative	5222.97	-0.0628304	0.998573
Tb11.v5.0199	universal minicircle sequence binding protein C putative	5218.69	-0.212031	0.998573
Tb927.3.1380	ATP synthase subunit beta C mitochondrial	5209.18	-0.202539	0.998573
Tb927.1.4650	cyclin-like F-box protein 2	5190.36	0.00826786	0.998573
Tb927.11.9980	2-oxoglutarate dehydrogenase E1 component C putative	5172.48	-0.142264	0.998573
Tb927.1.3180	40S ribosomal protein S11 C putative	5155.92	-0.138259	0.998573
Tb927.9.6070	40S ribosomal protein S3 C putative	5140.01	-0.104749	0.998573
Tb927.1.4310	Flagellum attachment zone protein 2	5138.97	0.0137195	0.998573
Tb927.1.2490	histone H3 C putative	5125.94	0.117541	0.998573
Tb927.1.220	retrotransposon hot spot protein 1 (RHS1) C putative	5120.84	-0.0576068	0.998573
Tb927.10.7930	2 C3-bisphosphoglycerate-independent phosphoglycerate mutase	5119.48	0.112059	0.998573
Tb927.8.6760	IgE-dependent histamine-releasing factor C putative	5112.64	-0.0379967	0.998573
Tb927.11.15950	amino acid transporter C putative	5105.69	-0.159347	0.998573
Tb927.10.9800	60S ribosomal protein L22	5101.02	0.0393019	0.998573
Tb927.9.11270	t- complex protein 1 (eta subunit) C putative	5082.25	-0.0992507	0.998573
Tb927.9.5770	tryparedoxin peroxidase	5076.75	0.158236	0.998573
Tb927.8.5580	N-terminal region of Chorein C a TM vesicle-mediated sorter/Integral peroxisomal membrane peroxin C putative	5072.84	-0.0351906	0.998573
Tb927.7.4180	fatty acid elongase C putative	5066.89	0.0719202	0.998573
Tb927.2.1200	DNA-directed RNA polymerase III subunit 2 C pseudogene C putative	5065.3	0.0676606	0.998573
Tb11.v5.0404	hypothetical protein C conserved	5051.9	0.00941955	0.998573
Tb927.10.1510	CCR4-NOT transcription complex subunit 1	5041.13	-0.138449	0.998573
Tb927.10.8830	Flagellum attachment zone protein 5	5017.4	-0.0839551	0.998573
Tb927.10.3280	60S ribosomal proteins L38 C putative	5006.79	-0.0230853	0.998573
Tb927.10.1060	T-complex protein 1 C delta subunit C putative	5006.31	-0.153342	0.998573
Tb927.9.2520	microtubule-associated protein	5000.83	0.12067	0.998573
Tb927.3.1840	3-oxo-5-alpha-steroid 4-dehydrogenase C putative	5000.24	-0.047843	0.998573
Tb927.6.3750	heat shock 70 kDa protein C mitochondrial precursor C putative	4994.17	-0.133651	0.998573
Tb927.11.10160	60S ribosomal protein L22 C putative	4974.49	-0.0652563	0.998573
Tb927.4.4580	hypothetical protein C conserved	4970.05	0.183313	0.998573
Tb927.10.560	40S ribosomal proteins S11 C putative	4969.75	-0.0647768	0.998573
Tb927.3.3320	60S ribosomal protein L13 C putative	4966.99	-0.100413	0.998573
Tb927.3.4100	Nodulin-like C putative	4963.07	0.147175	0.998573
Tb927.8.2640	ubiquitin-activating enzyme E1 C putative	4953.15	0.113529	0.998573
Tb927.4.2450	thioredoxin C putative	4930.27	0.119165	0.998573
Tb927.1.180	retrotransposon hot spot protein 1 (RHS1) C putative	4928.86	-0.0446638	0.998573
Tb927.11.6230	protein transport protein SEC61 subunit alpha C putative	4916.94	0.0403963	0.998573
Tb927.8.6038	ribosomal protein L41 C putative	4912.67	-0.147601	0.998573
Tb927.7.180	Trypanosomal VSG domain containing protein C putative	4897.55	-0.18793	0.998573
Tb927.3.5080	PSP1 C-terminal conserved region C putative	4895.91	0.150524	0.998573
Tb927.2.1550	18S ribosomal RNA	4880.12	-0.120152	0.998573
Tb927.9.15460	calcium motive p-type ATPase C putative	4876.6	-0.186376	0.998573
Tb927.10.15760	hypothetical protein C conserved	4867.21	0.0219003	0.998573
Tb927.11.1380	Right handed beta helix region/Periplasmic copper-binding protein (NosD) C putative	4865.71	0.0474093	0.998573
Tb927.8.5850	hypothetical protein C conserved	4863.77	-0.06893	0.998573
Tb927.11.14920	hypothetical protein C conserved	4860.19	0.0294545	0.998573
Tb927.8.1990	peroxidoxin	4852.75	-0.125346	0.998573
Tb11.v5.0581	Sec8 exocyst complex component specific domain/Invariant surface glycoprotein C putative	4845.22	0.00785975	0.998573
Tb927.3.1370	40S ribosomal protein S25 C putative	4837.68	-0.104426	0.998573
Tb927.10.1090	40S ribosomal protein S23 C putative	4836.67	-0.126729	0.998573
Tb927.2.1452	18S ribosomal RNA	4814.9	-0.111377	0.998573
Tb927.11.13520	hypothetical protein C conserved	4801.59	-0.010407	0.998573
Tb927.11.1020	ribokinase C putative	4795.3	-0.0126138	0.998573
Tb927.11.2650	heat shock protein 84 C putative	4792.71	-0.0249324	0.998573
Tb927.8.6180	60S ribosomal protein L26 C putative	4773.29	-0.042101	0.998573
Tb927.11.6130	SKP1-like protein	4760.22	-0.0177961	0.998573
Tb927.10.12700	pyruvate dehydrogenase E1 alpha subunit C putative	4754.19	-0.110434	0.998573
Tb927.11.8200	ribosomal protein S26 C putative	4753.09	-0.0303375	0.998573
Tb927.1.190	retrotransposon hot spot protein (RHS C pseudogene) C putative	4745.71	-0.0970322	0.998573
Tb11.v5.0671	protein kinase A catalytic subunit C putative	4737.25	0.0329587	0.998573
Tb927.2.3270	65 kDa invariant surface glycoprotein	4729.63	-0.0476533	0.998573
Tb927.11.14130	ribosomal protein L18 C putative	4729.06	-0.0789408	0.998573
Tb927.9.11600	glycosomal membrane protein	4715.85	0.0647343	0.998573
Tb927.11.15100	Tb5.20	4689.38	0.101287	0.998573
Tb927.11.11520	glycosomal membrane protein	4670.39	0.0294969	0.998573
Tb927.11.5520	triosephosphate isomerase	4650.77	0.0690426	0.998573
Tb927.7.710	heat shock 70 kDa protein C putative	4632.82	-0.181855	0.998573
Tb927.8.6160	40S ribosomal protein S8 C putative	4626.04	-0.121754	0.998573
Tb927.10.12890	bifunctional aminoacyl-tRNA synthetase C putative	4598.8	0.0270224	0.998573
Tb927.8.3150	T-complex protein 1 C gamma subunit C putative	4585.67	-0.153775	0.998573
Tb927.6.2790	L-threonine 3-dehydrogenase C putative	4575.87	-0.0794319	0.998573
Tb927.3.3310	60S ribosomal protein L13 C putative	4571.97	-0.127129	0.998573
Tb927.8.650	cation-transporting ATPase C putative	4567.95	0.0204453	0.998573
Tb927.10.13630	glucosidase C putative	4567.91	0.0510654	0.998573
Tb927.9.12550	glycerol kinase C glycosomal	4558.24	0.148229	0.998573
Tb927.9.12630	glycerol kinase C glycosomal	4557.68	0.124861	0.998573
Tb927.11.15910	iron superoxide dismutase	4550.7	0.0431527	0.998573
Tb927.7.2340	40S ribosomal protein S15 C putative	4536.23	-0.11288	0.998573
Tb927.7.4170	fatty acid elongase C putative	4532.2	0.0334481	0.998573
Tb927.8.2540	3-ketoacyl-CoA thiolase C putative	4516.45	-0.0276513	0.998573
Tb927.10.14790	metallo-peptidase C Clan MG C Family M24	4498.83	-0.15188	0.998573
Tb927.7.6590	hypothetical protein C conserved	4487.4	-0.0622461	0.998573
Tb11.v5.0731	65 kDa invariant surface glycoprotein C putative	4479.2	0.00630864	0.998573
Tb927.7.1050	40S ribosomal protein S16 C putative	4472.85	-0.11597	0.998573
Tb927.11.890	hypothetical protein C conserved	4471.98	0.0260113	0.998573
Tb11.v5.0214	retrotransposon hot spot (RHS) protein C putative	4468.77	-0.11465	0.998573
Tb927.2.1210	retrotransposon hot spot protein 4 (RHS4) C putative	4465.12	0.0421169	0.998573
Tb927.9.15360	40S ribosomal protein S6 C putative	4455.58	-0.029568	0.998573
Tb927.4.310	SPRY domain/HECT-domain (ubiquitin-transferase) C putative	4455.39	-0.176423	0.998573
Tb11.v5.0505	hypothetical protein C conserved	4448.23	0.0843004	0.998573
Tb927.1.1740	Microtubule-associated protein futsch C putative	4437.22	0.0777403	0.998573
Tb927.6.4980	40S ribosomal protein S14	4434.73	-0.121251	0.998573
Tb927.8.5760	Ankyrin repeats (many copies)/Alpha/beta hydrolase family C putative	4425.62	-0.0402285	0.998573
Tb927.10.14150	nuclear segregation protein C putative	4421.97	-0.0503191	0.998573
Tb927.11.18680	dynein light chain LC8 C putative	4418.93	0.0499073	0.998573
Tb927.8.6030	60S ribosomal protein L12 C putative	4418.92	-0.0790584	0.998573
Tb927.3.3429	18S ribosomal RNA	4405.59	-0.10925	0.998573
Tb927.10.1080	40S ribosomal protein S23 C putative	4402.79	-0.125586	0.998573
Tb927.2.6000	glycosylphosphatidylinositol-specific phospholipase C	4383.01	-0.0564999	0.998573
Tb927.3.3421	18S ribosomal RNA	4380.8	-0.11982	0.998573
Tb927.5.860	Selenoprotein T C putative	4373.37	-0.129932	0.998573
Tb927.3.3438	18S ribosomal RNA	4364.11	-0.101983	0.998573
Tb927.10.7230	Flagellar Member 1	4363.19	-0.011978	0.998573
Tb927.10.5610	40S ribosomal protein S9 C putative	4355.04	-0.107342	0.998573
Tb927.4.2030	ALBA-Domain Protein	4352.67	-0.0219798	0.998573
Tb927.3.3447	18S ribosomal RNA	4346.3	-0.086992	0.998573
Tb927.2.1931	18S ribosomal RNA	4345.56	-0.0994187	0.998573
Tb927.10.13780	glycogen synthase kinase 3	4337.09	-0.0736064	0.998573
Tb927.7.5180	60S ribosomal protein L23a C putative	4306.52	-0.0561618	0.998573
Tb927.2.560	retrotransposon hot spot protein 4 (RHS4) C putative	4299.71	-0.0666046	0.998573
Tb927.8.6660	paraflagellar rod component C putative	4298.87	0.0637424	0.998573
Tb927.10.6070	universal minicircle sequence binding protein 1	4296.74	-0.178381	0.998573
Tb927.10.5030	ubiquitin/ribosomal protein S27a C putative	4260.76	-0.10462	0.998573
Tb927.6.700	alanyl-tRNA synthetase C putative	4259.91	-0.108977	0.998573
Tb927.9.5900	glutamate dehydrogenase	4257.85	-0.130441	0.998573
Tb927.6.560	cysteine peptidase C (CPC)	4256.16	-0.0472314	0.998573
Tb927.11.16280	60S ribosomal protein L8 C putative	4255.06	-0.0983105	0.998573
Tb927.8.7990	Thioredoxin-like/Protein of unknown function (DUF3638)/Protein of unknown function (DUF3645) C putative	4254.27	0.0318077	0.998573
Tb11.01.1680.v5	polyubiquitin C putative	4253.17	0.0812372	0.998573
Tb927.9.8000	ubiquitin-protein ligase C putative	4247	0.101248	0.998573
Tb927.6.720	40S ribosomal protein L14 C putative	4238.88	-0.0941842	0.998573
Tb927.3.5180	cofilin/actin depolymerizing factor C putative	4217.32	0.13263	0.998573
Tb927.11.1900	T-complex protein 1 C beta subunit C putative	4214.32	-0.0720796	0.998573
Tb927.11.14250	T-complex protein 1 C epsilon subunit C putative	4206.99	-0.112596	0.998573
Tb927.9.8420	QM-like protein	4195.84	-0.123356	0.998573
Tb927.5.3400	calcium-translocating P-type ATPase	4193.5	-0.0504186	0.998573
Tb927.11.11010	hypothetical protein C conserved	4183.81	0.10947	0.998573
Tb927.3.5520	26S proteasome regulatory non-ATPase subunit	4170.04	-0.0243735	0.998573
Tb927.8.4190	hypothetical protein C conserved	4165.46	0.0309534	0.998573
Tb927.8.2520	acetyl-CoA synthetase C putative	4150.69	0.0471762	0.998573
Tb927.9.8070	QM-like protein	4143.66	-0.10273	0.998573
Tb927.1.3850	Sec61beta family C putative	4143.32	0.00410776	0.998573
Tb927.11.13090	elongation factor 1 gamma C putative	4140.99	-0.0547981	0.998573
Tb927.2.460	DNA-directed RNA polymerase C pseudogene C putative	4136.84	0.0744735	0.998573
Tb927.7.6090	eukaryotic translation initiation factor 3 subunit a	4136.16	-0.133185	0.998573
Tb927.11.9720	40S ribosomal protein S27 C putative	4124.64	-0.13716	0.998573
Tb11.1420	hypothetical protein	4116.01	-0.0580247	0.998573
Tb927.8.900	splicing factor TSR1	4114.34	-0.138579	0.998573
Tb927.3.1120	GTP-binding nuclear protein rtb2 C putative	4102.3	0.0334048	0.998573
Tb927.8.3460	Ring finger domain containing protein C putative	4101.44	0.050361	0.998573
Tb927.7.2640	cytoskeleton associated protein C putative	4095.4	-0.128023	0.998573
Tb927.7.1420	hypothetical protein C conserved	4095.28	0.0413672	0.998573
Tb927.3.5530	Tb-292 membrane associated protein	4080.07	0.0725411	0.998573
Tb927.8.1840	Sec7 domain containing protein C putative	4077.16	-0.0795941	0.998573
Tb927.8.4330	small GTP-binding protein Rab11	4055.49	-0.110802	0.998573
Tb927.6.4500	conserved repeat domain containing protein C putative	4054.11	-0.013046	0.998573
Tb927.7.6881	18S ribosomal RNA	4052.55	-0.104554	0.998573
Tb927.9.14370	60S ribosomal protein L26 C putative	4047.62	-0.131266	0.998573
Tb927.3.4720	dynamin-1-like protein	4040.58	0.0457115	0.998573
Tb927.11.1260	copper-transporting ATPase-like protein C putative	4036.49	-0.0619216	0.998573
Tb927.11.6140	40S ribosomal protein S15A C putative	4035.7	-0.104017	0.998573
Tb927.9.4960	hypothetical protein C conserved	4032.9	0.147301	0.998573
Tb927.11.3570	metallo-peptidase C Clan MA(E) Family M1	4020.37	0.110173	0.998573
Tb11.v5.0504	RNA polymerase IIA largest subunit C putative	4000.39	-0.164043	0.998573
Tb927.4.4880	RING-variant domain containing protein C putative	3999.24	-0.145306	0.998573
Tb927.4.1230	hypothetical protein	3996.9	-0.0723117	0.998573
Tb927.7.3160	Cytoplasmic dynein 1 heavy chain (DYNC1H1) C putative	3983.25	-0.016085	0.998573
Tb927.5.360	75 kDa invariant surface glycoprotein	3976.58	0.0279049	0.998573
Tb927.4.870	dynein heavy chain C putative	3975.54	-0.0168915	0.998573
Tb927.9.15170	60S ribosomal protein L5 C putative	3973.34	-0.0968694	0.998573
Tb927.2.470	retrotransposon hot spot protein 4 (RHS4) C putative	3972.61	-0.12287	0.998573
Tb927.10.12680	60S ribosomal protein L34 C putative	3970.22	-0.147488	0.998573
Tb927.9.11540	hypothetical protein C conserved	3960.21	0.132832	0.998573
Tb927.11.10560	eukaryotic translation initiation factor 4 gamma 4	3954.48	-0.0616121	0.998573
Tb927.10.14470	intraflagellar transport protein 140	3948.39	0.0319723	0.998573
Tb927.10.10000	hypothetical protein C conserved	3939.14	-0.053801	0.998573
Tb11.v5.0265	Thioredoxin-like C putative	3928.05	0.0218203	0.998573
Tb927.10.7340	40S ribosomal protein S24E C putative	3922.66	-0.0917098	0.998573
Tb927.9.8950	metallo- peptidase C Clan M- Family M48	3921.3	0.0396369	0.998573
Tb927.11.1980	zinc finger protein family member C putative	3912.26	-0.111292	0.998573
Tb927.4.2080	Coiled-coil and C2 domain-containing protein	3898.93	0.0476413	0.998573
Tb927.6.3000	sphingolipid delta 4 desaturase C putative	3894.77	-0.0117669	0.998573
Tb11.v5.0627	lipase domain protein C putative	3890.89	0.0422701	0.998573
Tb927.8.2770	inositol 1 C4 C5-trisphosphate receptor	3887.07	-0.181347	0.998573
Tb927.2.170	leucine-rich repeat protein 1 (LRRP1) C putative	3880.22	-0.00875103	0.998573
Tb927.7.4520	Thioredoxin-like C putative	3875.99	0.013253	0.998573
Tb927.11.14880	Paraflagellar Rod Proteome Component 9 C putative	3875.56	0.0842884	0.998573
Tb927.2.4230	NUP-1 protein C putative	3871.58	0.129789	0.998573
Tb927.7.1040	40S ribosomal protein S16 C putative	3868.01	-0.107576	0.998573
Tb927.9.8880	actin B	3863.59	0.023721	0.998573
Tb927.11.13180	Present in the outer mitochondrial membrane proteome 10	3861.45	-0.11703	0.998573
Tb927.10.16120	inosine-5'-monophosphate dehydrogenase	3856.26	-0.00855238	0.998573
Tb927.2.380	retrotransposon hot spot protein 2 (RHS2) C putative	3855.74	-0.0756802	0.998573
Tb927.11.3240	T-complex protein 1 C zeta subunit C putative	3846.11	-0.147098	0.998573
Tb927.9.15110	60S ribosomal protein L5 C putative	3835.71	-0.129147	0.998573
Tb927.3.4760	dynamin-1-like protein	3829.98	-0.0214679	0.998573
Tb927.2.5910	40S ribosomal protein S13 C putative	3815.6	-0.104394	0.998573
Tb927.9.5690	60S acidic ribosomal protein C putative	3807.82	-0.0786356	0.998573
Tb927.3.1010	hypothetical protein C conserved	3792.74	0.126435	0.998573
Tb927.11.3230	60S ribosomal protein L44	3786.18	-0.0947272	0.998573
Tb927.9.6090	PTP1-interacting protein C 39 kDa	3784.17	-0.0767972	0.998573
Tb927.5.1120	Phage tail fibre repeat C putative	3783.3	0.0430502	0.998573
Tb927.8.7980	Pyrophosphate-energized vacuolar membrane proton pump 2 C putative	3782.8	0.103312	0.998573
Tb927.9.8100	nascent polypeptide associated complex subunit C putative	3781.96	-0.12716	0.998573
Tb927.5.1570	zinc finger CCCH domain containing protein 12	3771.57	0.190071	0.998573
Tb927.5.3330	hypothetical protein C conserved	3765.22	-0.0983138	0.998573
Tb927.2.4370	trypanothione synthetase	3760.19	-0.132137	0.998573
Tb927.11.1430	Repeat of unknown function (DUF1126)/EF-hand domain pair C putative	3750.09	0.151547	0.998573
Tb927.10.14160	Aquaglyceroporin 3	3729.92	-0.00356655	0.998573
Tb927.11.11480	Trichohyalin C putative	3728.03	0.0158002	0.998573
Tb927.9.12610	glycerol kinase C glycosomal	3726.36	0.130042	0.998573
Tb11.v5.0231	75 kDa invariant surface glycoprotein C putative	3725.16	0.0230479	0.998573
Tb11.v5.0254	pantothenate kinase subunit C putative	3722.48	0.0156019	0.998573
Tb927.10.13280	hypothetical protein C conserved	3722.16	-0.228886	0.998573
Tb927.10.15730	SPRY domain/Ankyrin repeats (3 copies) C putative	3717.15	-0.0489628	0.998573
Tb927.10.14760	clathrin light chain C putative	3716.27	0.0756616	0.998573
Tb927.11.3390	Concanavalin A-like lectin/glucanases superfamily/SPRY domain/HECT-domain (ubiquitin-transferase) C putative	3716.17	0.0201483	0.998573
Tb927.9.11490	60S ribosomal protein L29	3710.33	-0.140689	0.998573
Tb927.10.10050	hypothetical protein C conserved	3706.03	0.136141	0.998573
Tb927.9.11470	60S ribosomal protein L29	3704.5	-0.171431	0.998573
Tb927.11.14190	Staphylococcal nuclease homologue/Tudor domain containing protein C putative	3700.74	0.0635084	0.998573
Tb927.4.800	target of rapamycin kinase 3 C putative	3695.71	-0.0280554	0.998573
Tb11.v5.0294	retrotransposon hot spot (RHS) protein C putative	3693.35	0.0915829	0.998573
Tb927.10.14780	mitogen-activated protein kinase kinase kinase C putative	3691.36	0.015408	0.998573
Tb927.7.6360	histone H2A variant Z	3682.34	0.0754566	0.998573
Tb927.11.11830	40S ribosomal protein S17 C putative	3681.61	-0.0878112	0.998573
Tb927.9.8130	nascent polypeptide associated complex subunit C putative	3679.41	-0.0796634	0.998573
Tb927.11.13250	eukaryotic translation initiation factor 2 gamma C putative	3679.21	0.0420977	0.998573
Tb927.11.14680	phosphatidylinositol 3-related kinase C putative	3677.62	0.0576044	0.998573
Tb927.11.11975	cytoskeleton-associated protein C putative	3674.44	0.0914124	0.998573
Tb927.2.980	retrotransposon hot spot protein 5 (RHS5) C degenerate	3672.91	-0.0311732	0.998573
Tb927.11.13000	phospholipid-transporting ATPase C putative	3670.91	0.0424173	0.998573
Tb927.11.1230	hypothetical protein C conserved	3660.59	-0.0504543	0.998573
Tb11.v5.0783	methionine aminopeptidase 2 C putative	3660.53	-0.111861	0.998573
Tb927.11.3760	hypothetical protein	3657.58	0.047066	0.998573
Tb927.11.7800	hypothetical protein C conserved	3655.06	0.0388941	0.998573
Tb927.8.3100	coronin C putative	3653.52	-0.0126604	0.998573
Tb927.10.15180	nucleosome assembly protein C putative	3636.77	-0.193173	0.998573
Tb11.v5.0456	receptor-type adenylate cyclase GRESAG 4 C putative	3633.51	-0.100192	0.998573
Tb927.7.6580	hypothetical protein	3626.53	-0.0520021	0.998573
Tb927.10.2840	ribosomal protein S25 C putative	3625.82	-0.138519	0.998573
Tb927.8.7580	RING-variant domain containing protein C putative	3625.18	0.129927	0.998573
Tb927.11.6510	40S ribosomal protein S21 C putative	3623.84	-0.0989593	0.998573
Tb927.5.2410	kinesin C putative	3608.6	0.0137542	0.998573
Tb927.11.16890	Tetratricopeptide-like helical domain containing protein	3602.91	0.060375	0.998573
Tb11.v5.0741	hypothetical protein C conserved	3601.39	0.0948185	0.998573
Tb927.2.5160	chaperone protein DnaJ C putative	3597.35	-0.0211076	0.998573
Tb927.8.2060	Concanavalin A-like lectin/glucanases superfamily/Beige/BEACH domain containing protein C putative	3584.8	-0.0164135	0.998573
Tb927.11.4030	hypothetical protein C conserved	3575.5	0.0934641	0.998573
Tb927.2.540	DNA-directed RNA polymerase C pseudogene C putative	3571.69	0.0795315	0.998573
Tb927.4.1330	DNA topoisomerase IB C large subunit	3564.72	-0.126058	0.998573
Tb927.10.5850	N-terminal region of Chorein C a TM vesicle-mediated sorter C putative	3562.81	-0.0510518	0.998573
Tb11.v5.0489	retrotransposon hot spot (RHS) protein C putative	3562.69	-0.128563	0.998573
Tb927.9.7110	GRAM domain containing protein C putative	3558.57	0.0646547	0.998573
Tb927.11.15370	Importin subunit beta-4 C putative	3557.9	-0.156744	0.998573
Tb927.4.2210	hypothetical protein C conserved	3549.19	-0.0792975	0.998573
Tb927.8.7780	hypothetical protein C conserved	3540.2	0.0761075	0.998573
Tb927.10.8720	CCR4-NOT transcription complex subunit 10 C putative	3531.1	-0.0444104	0.998573
Tb927.10.11300	paraflagellar rod component C putative	3530.68	0.13121	0.998573
Tb927.6.4460	S-adenosylmethionine decarboxylase	3530.26	-0.0771613	0.998573
Tb927.3.4270	hypothetical protein C conserved	3530.22	-0.0451187	0.998573
Tb927.11.5950	hypothetical protein C conserved	3525.96	0.0390989	0.998573
Tb927.10.2900	importin beta-1 subunit C putative	3522.79	-0.100553	0.998573
Tb927.3.1790	pyruvate dehydrogenase E1 beta subunit C putative	3521.1	-0.180971	0.998573
Tb927.4.2310	asparaginyl-tRNA synthetase C putative	3515.91	-0.189482	0.998573
Tb927.8.4060	flagellum-adhesion glycoprotein C putative	3509.53	0.072786	0.998573
Tb927.11.2690	succinyl-coA:3-ketoacid-coenzyme A transferase C mitochondrial precursor C putative	3508.4	-0.164508	0.998573
Tb927.11.12210	Domain of unknown function (DUF4586) C putative	3507.92	0.163531	0.998573
Tb927.9.11580	glycosomal membrane protein	3507.63	0.0267406	0.998573
Tb927.10.4120	60S ribosomal protein L30	3506.58	-0.0952295	0.998573
Tb927.10.1170	intraflagellar transport protein 172	3504.98	0.0327871	0.998573
Tb927.11.13380	ATP-dependent helicase C putative	3503.61	-0.0615868	0.998573
Tb927.10.1480	hypothetical protein	3500.73	-0.0626	0.998573
Tb927.11.16760	T-complex protein 1 C alpha subunit C putative	3488.89	-0.165639	0.998573
Tb927.7.2860	histone H2A C putative	3487.14	0.112792	0.998573
Tb927.5.700	F-box-like C putative	3484.58	0.0562985	0.998573
Tb927.8.3770	Mitogen-activated protein kinase 10 C putative	3478.16	-0.201109	0.998573
Tb927.4.2740	p25-alpha C putative	3477.81	0.200242	0.998573
Tb11.v5.0594	retrotransposon hot spot (RHS) protein C putative	3472.97	-0.0658358	0.998573
Tb927.11.5960	hypothetical protein C conserved	3470.78	0.0588651	0.998573
Tb927.9.6100	TFIIF-stimulated CTD phosphatase C putative	3467.15	-0.115214	0.998573
Tb927.11.11590	Eukaryotic translation initiation factor 3 subunit E	3461.3	-0.159653	0.998573
Tb927.6.5150	hypothetical protein C conserved	3456.67	-0.0243967	0.998573
Tb927.10.10900	heat shock protein C putative	3455.61	0.0322035	0.998573
Tb927.3.4110	Nodulin-like C putative	3454.84	0.169194	0.998573
Tb927.10.10890	heat shock protein C putative	3450.96	0.0371426	0.998573
Tb927.8.3750	nucleolar protein 56 C putative	3446.69	-0.142045	0.998573
Tb927.3.3560	U-box domain containing protein C putative	3444.83	-0.0594716	0.998573
Tb927.9.5860	tryparedoxin peroxidase	3441.95	0.12358	0.998573
Tb927.7.2370	40S ribosomal protein S15 C putative	3441.34	-0.124724	0.998573
Tb927.10.10920	heat shock protein C putative	3440.77	0.0385818	0.998573
Tb927.10.200	vacuolar ATP synthase C putative	3440.38	0.0147227	0.998573
Tb927.3.4230	serine peptidase C clan SB C family S8-like protein	3440.04	0.029115	0.998573
Tb927.10.7330	40S ribosomal protein S24E C putative	3431.43	-0.12076	0.998573
Tb927.8.800	Domain of unknown function (DUF3437) C putative	3425.64	0.144496	0.998573
Tb927.7.3630	TPR-repeat-containing chaperone protein DNAJ C putative	3422.51	0.0210285	0.998573
Tb927.10.12820	hypothetical protein C conserved	3418.98	0.0303611	0.998573
Tb927.5.1460	Possible lysine decarboxylase C putative	3418.41	-0.0744753	0.998573
Tb927.7.5210	Putative Phosphatase/Protein of unknown function DUF89 C putative	3418.1	-0.0572951	0.998573
Tb927.11.13030	calmodulin	3417.37	0.108916	0.998573
Tb927.7.5930	Protein Associated with Differentiation 1	3415.12	-0.134804	0.998573
Tb927.3.4310	Paraflagellar rod protein 1-3	3414.15	0.0998609	0.998573
Tb11.v5.1045	protein kinase C putative	3412.14	0.0564546	0.998573
Tb927.11.980	Nucleoporin NUP158	3410.08	-0.0222483	0.998573
Tb927.6.4000	small glutamine-rich tetratricopeptide repeat protein C putative	3409.1	0.0351169	0.998573
Tb927.2.3660	paraflagellar rod component C putative	3405.27	0.0523245	0.998573
Tb927.10.7860	hypothetical protein C conserved	3404.58	0.0598968	0.998573
Tb11.v5.1055	73 kDa paraflagellar rod protein C putative	3398.25	0.113275	0.998573
Tb927.8.1360	Dynein heavy chain C N-terminal region 2 C putative	3390.58	0.0158705	0.998573
Tb927.3.4320	Paraflagellar rod protein 1-4	3389.07	0.123106	0.998573
Tb927.7.830	telomerase-associated protein C putative	3381.2	-0.0831673	0.998573
Tb927.1.2120	Calpain-like protein CALP1.3	3380.79	0.0501885	0.998573
Tb927.7.1730	60S ribosomal protein L7 C putative	3374.23	-0.0926582	0.998573
Tb927.10.3660	aspartate aminotransferase	3370.2	0.138917	0.998573
Tb927.11.5850	RNA-binding protein 38 C putative	3366.29	-0.0112614	0.998573
Tb927.7.1750	60S ribosomal protein L7 C putative	3366.15	-0.0448828	0.998573
Tb927.9.5040	cAMP-specific phosphodiesterase	3364.56	0.0408235	0.998573
Tb927.2.2650	hypothetical protein C conserved	3362.89	-0.0551237	0.998573
Tb927.3.4680	RAB GDP dissociation inhibitor alpha C putative	3362.11	0.102608	0.998573
Tb927.10.8780	AAA domain containing protein C putative	3360.06	0.0727028	0.998573
Tb927.8.7950	Flagellar Member 4	3359.18	-0.0123128	0.998573
Tb10.v4.0052	microtubule-associated protein 2	3358.87	0.10201	0.998573
Tb927.10.13790	hypothetical protein C conserved	3357.29	0.050995	0.998573
Tb927.10.10590	histone H2B C putative	3355.27	0.114971	0.998573
Tb927.5.2320	Mak10 subunit C NatC N(alpha)-terminal acetyltransferase C putative	3354.99	-0.0746478	0.998573
Tb927.3.4300	Paraflagellar rod protein 1-2	3349.1	0.110891	0.998573
Tb927.10.11140	hypothetical protein C conserved	3346.04	-0.0472101	0.998573
Tb927.7.190	thimet oligopeptidase C putative	3344.81	-0.202154	0.998573
Tb927.11.15860	L-Lysine transport protein C putative	3339.86	0.125912	0.998573
Tb927.11.10540	hypothetical protein C conserved	3339.05	0.0194804	0.998573
Tb927.11.3260	mitochondrial DNA polymerase I protein D C putative	3335.2	-0.0654959	0.998573
Tb927.11.15880	60S ribosomal protein L27 C putative	3315.97	-0.154703	0.998573
Tb927.10.15350	histone H3 variant V	3315.17	0.0192634	0.998573
Tb927.3.4290	Paraflagellar rod protein 1-1	3314.99	0.129353	0.998573
Tb927.6.3180	hypothetical protein C conserved	3308.95	-0.00825828	0.998573
Tb927.11.4200	mannose-specific lectin C putative	3304.31	-0.029419	0.998573
Tb927.9.7590	60S ribosomal protein L11 C putative	3301.19	-0.0915622	0.998573
Tb927.6.3800	heat shock 70 kDa protein C mitochondrial precursor C putative	3291.54	-0.171146	0.998573
Tb927.5.2000	hypothetical protein	3291.48	-0.0894088	0.998573
Tb927.1.2570	coatomer beta subunit	3289.51	0.0064779	0.998573
Tb927.4.4440	adenylyl cyclase	3286.34	-0.0575234	0.998573
Tb927.11.14840	chromosomal passenger protein	3285.76	0.0773534	0.998573
Tb927.8.2380	ABC transporter C putative	3284.19	0.146532	0.998573
Tb927.7.2940	histone H2A C putative	3277.42	0.106429	0.998573
Tb927.10.11080	paraflagellar rod protein	3277.07	0.120269	0.998573
Tb927.9.4210	fatty acyl CoA synthetase 3	3275.73	0.0144472	0.998573
Tb927.4.100	retrotransposon hot spot protein 1 (RHS1) C interrupted	3274.88	-0.112374	0.998573
Tb927.7.3560	hypothetical protein C conserved	3272.89	0.0102407	0.998573
Tb11.v5.0366	hypothetical protein C conserved	3272.25	0.0916343	0.998573
Tb927.10.5340	40S ribosomal protein S18 C putative	3271.85	-0.14282	0.998573
Tb927.8.7610	amino acid transporter 1 C putative	3268.56	0.13436	0.998573
Tb11.v5.0556	protein kinase C putative	3266	-0.0211416	0.998573
Tb927.1.2190	Raptor N-terminal CASPase like domain containing protein C putative	3264.01	0.0163961	0.998573
Tb927.6.3670	paraflagellar rod component C putative	3260.95	0.0335487	0.998573
Tb927.7.3740	hypothetical protein C conserved	3259.48	0.0924051	0.998573
Tb927.7.2870	histone H2A C putative	3258.92	0.113368	0.998573
Tb927.11.5440	malic enzyme	3248.67	0.0471186	0.998573
Tb927.11.15870	hypothetical protein C conserved	3243.75	-0.0551081	0.998573
Tb927.7.3980	tc40 antigen-like	3234.29	0.0589884	0.998573
Tb11.v5.0198	clathrin heavy chain C putative	3229.89	-0.01501	0.998573
Tb927.8.1550	paraflagellar rod component C putative	3224.24	-0.00835405	0.998573
Tb927.10.8020	prolyl endopeptidase	3222.13	-0.059422	0.998573
Tb927.6.4480	valyl-tRNA synthetase C putative	3221.09	-0.126935	0.998573
Tb927.10.3940	40S ribosomal protein S3A C putative	3217.66	-0.107244	0.998573
Tb927.10.11760	pumilio/PUF RNA binding protein 6	3215.93	0.0803549	0.998573
Tb927.11.9700	transcription factor btf3 C putative	3215.89	-0.114765	0.998573
Tb427VSG-6058	Tb427VSG-6058 : 738nt : Unevaluated partial 150-249 AAs : contig16459.	3215.55	-0.0909118	0.998573
Tb927.11.11965	cytoskeleton-associated protein C putative	3207.3	0.0875892	0.998573
Tb927.1.4900	expression site-associated gene 11 (ESAG11) protein C putative	3206.41	0.00602078	0.998573
Tb927.3.580	leucine-rich repeat protein (LRRP) C putative	3205.66	-0.0398421	0.998573
Tb927.9.3920	ribosomal protein S7 C putative	3205.36	-0.0746174	0.998573
Tb927.3.1920	General negative regulator of transcription subunit 5	3203.34	-0.115579	0.998573
Tb927.7.3970	hypothetical protein C conserved	3202.12	-0.0488668	0.998573
Tb927.10.1500	methionyl-tRNA synthetase C putative	3199.42	-0.125517	0.998573
Tb927.10.840	Flagellum attachment zone protein 6	3196.48	0.112335	0.998573
Tb927.10.4110	60S ribosomal protein L30	3195.83	-0.129754	0.998573
Tb11.v5.0670	retrotransposon hot spot (RHS) protein C putative	3194.99	-0.0792426	0.998573
Tb927.11.13050	calmodulin	3184.33	0.116456	0.998573
Tb927.6.1520	Aquaglyceroporin 1	3182.94	-0.175717	0.998573
Tb927.4.3590	translation elongation factor 1-beta C putative	3180.18	-0.00668509	0.998573
Tb927.8.2820	hypothetical protein C conserved	3177.57	0.115559	0.998573
Tb11.v5.0472	hypothetical protein C conserved	3164.72	-0.0597356	0.998573
Tb927.11.5450	malic enzyme	3162.13	0.118282	0.998573
Tb927.5.2430	membrane transporter protein C putative	3153.6	-0.0142498	0.998573
Tb927.4.1080	V-type ATPase C A subunit C putative	3153.04	0.0161691	0.998573
Tb927.7.6900	double-strand-break repair protein rad21 homolog C putative	3149.82	0.00465386	0.998573
Tb927.6.3740	heat shock 70 kDa protein C mitochondrial precursor C putative	3149.47	-0.197754	0.998573
Tb927.9.1850	60S ribosomal protein L35 C putative	3137.88	-0.103169	0.998573
Tb11.v5.0669	zinc carboxypeptidase C putative	3127.84	0.0202043	0.998573
Tb927.11.6590	metallo-peptidase C Clan MF C Family M17	3126.52	-0.0553287	0.998573
Tb927.7.7530	receptor-type adenylate cyclase GRESAG 4 C putative	3120.26	-0.066094	0.998573
Tb11.v5.0881	antigenic protein C putative	3119.59	0.00991622	0.998573
Tb927.4.2880	Nucleoporin NUP225	3118.76	-0.136516	0.998573
Tb927.1.1710	transmembrane protein C conserved	3117.17	0.00310012	0.998573
Tb927.10.14000	aconitase	3117.02	0.0859867	0.998573
Tb927.9.9290	polyadenylate-binding protein 1	3116.53	-0.156323	0.998573
Tb927.9.9520	zinc finger protein family member C putative	3116.23	0.120637	0.998573
Tb927.10.3820	hypothetical protein C conserved	3105.25	0.0584309	0.998573
Tb927.9.4750	hypothetical protein	3103.72	-0.105688	0.998573
Tb927.4.4490	multidrug resistance protein E	3102.2	0.0141025	0.998573
Tb927.9.10010	chaperone protein DnaJ C putative	3101.06	0.0458981	0.998573
Tb927.8.6060	glycine acetyltransferase C putative	3094.26	-0.0884782	0.998573
Tb11.v5.0593	hypothetical protein C conserved	3092.25	0.0233222	0.998573
Tb927.2.4810	hypothetical protein C conserved	3090.92	0.0626594	0.998573
Tb927.1.4490	acetyltransferase C putative	3090.53	-0.112292	0.998573
Tb927.2.720	retrotransposon hot spot protein 5 (RHS5) C degenerate	3088.05	-0.0702221	0.998573
Tb927.3.3730	ABC transporter C putative	3084.42	-0.073974	0.998573
Tb11.v5.0197	clathrin heavy chain C putative	3083.56	-0.0249708	0.998573
Tb927.7.1740	60S ribosomal protein L7 C putative	3080.32	-0.0890046	0.998573
Tb927.11.11820	40S ribosomal protein S17 C putative	3080.03	-0.106869	0.998573
Tb927.9.9450	zinc finger protein family member C putative	3076.75	-0.0434034	0.998573
Tb927.11.900	isocitrate dehydrogenase C putative	3074.11	0.20767	0.998573
Tb927.11.15450	Basal body protein	3073.45	0.0468324	0.998573
Tb927.5.4180	histone H4 C putative	3073.09	0.0217317	0.998573
Tb927.1.60	RNA polymerase (pseudogene) C putative	3071.5	0.0976365	0.998573
Tb927.9.12320	cystathione gamma lyase C putative	3071.25	-0.18083	0.998573
Tb927.10.5010	Elongation factor G1 C mitochondrial C putative	3070.49	-0.0563081	0.998573
Tb927.9.11410	60S ribosomal protein L23 C putative	3070.16	-0.13114	0.998573
Tb927.4.590	PQQ-like domain/Protein of unknown function (DUF1620) C putative	3069.93	-0.201556	0.998573
Tb927.11.13230	MSP (Major sperm protein) domain containing protein C putative	3068.87	0.0156131	0.998573
Tb927.2.1975	28S beta ribosomal RNA	3068.6	-0.0931719	0.998573
Tb927.11.11460	Mitochondrial import receptor subunit ATOM69	3068.01	-0.153223	0.998573
Tb927.3.3780	tryparedoxin 1a C putative	3067.69	0.072071	0.998573
Tb11.v5.0326	retrotransposon hot spot (RHS) protein C putative	3063.31	-0.0492552	0.998573
Tb927.11.13020	calmodulin	3059.96	0.0714718	0.998573
Tb927.11.14090	Double RNA binding domain protein 18	3057.47	-0.00936175	0.998573
Tb927.5.760	cell cycle sequence binding phosphoprotein (RBP33) C putative	3053.79	0.0459842	0.998573
Tb927.2.4210	Phosphoenolpyruvate carboxykinase [ATP] C glycosomal	3049.47	0.0387881	0.998573
Tb927.11.15900	60S ribosomal protein L27 C putative	3046.47	-0.116615	0.998573
Tb927.9.10440	DNA polymerase epsilon catalytic subunit C putative	3046.28	0.0180703	0.998573
Tb927.3.1420	hypothetical protein C conserved	3040.85	-0.0319769	0.998573
Tb927.5.2940	stress-induced protein sti1 C putative	3036.86	-0.00530223	0.998573
Tb927.11.7560	predicted WD40 repeat protein	3035.1	0.0526186	0.998573
Tb927.9.13860	kinetoplastid membrane protein 11-2	3035.02	0.0299978	0.998573
Tb927.4.1500	RNA editing associated helicase 2	3032.95	-0.0341807	0.998573
Tb927.6.400	peptidase M20/M25/M40 C putative	3032.71	0.0378828	0.998573
Tb927.7.2550	proteasome regulatory ATPase subunit 5	3025.08	0.0527847	0.998573
Tb927.9.11110	U5 snRNA-associated splicing factor	3024.82	-0.115544	0.998573
Tb927.11.2360	phenylalanyl-tRNA synthetase (beta subunit) C putative	3022.73	0.0165377	0.998573
Tb927.3.3450	ADP-ribosylation factor-like protein 3 C putative	3019.94	0.11882	0.998573
Tb927.8.4890	pol-associated gene 1	3019.74	-0.154445	0.998573
Tb927.11.12840	Domain of unknown function (DUF4486) C putative	3017.22	0.0175626	0.998573
Tb927.2.4410	Eukaryotic protein of unknown function (DUF846) C putative	3015.26	0.109178	0.998573
Tb927.10.8040	beta adaptin C putative	3014.42	0.0505496	0.998573
Tb927.2.4590	branched-chain amino acid aminotransferase C putative	3003.7	-0.0163941	0.998573
Tb927.10.7140	membrane-bound acid phosphatase 2	3003.07	-0.0161449	0.998573
Tb927.11.11770	Eukaryotic translation initiation factor 4E-3	3001.55	-0.155893	0.998573
Tb927.10.3010	hook complex protein C conserved	2996.89	0.0736543	0.998573
Tb927.9.13795	kinetoplastid membrane protein 11-4	2996.67	0.0322219	0.998573
Tb11.v5.0228	75 kDa invariant surface glycoprotein C putative	2993.7	0.0227252	0.998573
Tb927.10.15750	hypothetical protein C conserved	2992.25	-0.0321713	0.998573
Tb927.11.12850	oligopeptidase b	2988.66	-0.0804547	0.998573
Tb927.6.2740	pyridoxal kinase	2984.42	-0.00670421	0.998573
Tb927.1.3260	hypothetical protein C conserved	2983.39	-0.102825	0.998573
Tb927.5.640	trans-sialidase C putative	2981.5	-0.099366	0.998573
Tb927.11.11725	ribosomal protein S14p/S29e	2976.28	-0.149326	0.998573
Tb927.7.3090	Galactose oxidase C central domain containing protein C putative	2975.5	-0.0687593	0.998573
Tb927.11.3280	Kinesin-13 5 C putative	2975.37	0.104442	0.998573
Tb927.2.1953	28S alpha ribosomal RNA	2974.29	-0.103559	0.998573
Tb927.8.2030	hypothetical protein C conserved	2973.12	0.151394	0.998573
Tb927.8.6720	hypothetical protein C conserved	2971.25	0.0761742	0.998573
Tb927.6.950	cysteinyl-tRNA synthetase C putative	2969.44	0.0971351	0.998573
Tb927.1.2230	small myristoylated protein 1-1	2968.27	-0.123365	0.998573
Tb927.7.1320	10 kDa heat shock protein C putative	2968.12	0.00836195	0.998573
Tb927.11.14330	HECT-domain (ubiquitin-transferase) C putative	2966.83	0.112961	0.998573
Tb927.2.1530	28S alpha ribosomal RNA	2961.54	-0.150377	0.998573
Tb927.8.1600	lysyl-tRNA synthetase C putative	2958.97	-0.0140341	0.998573
Tb927.8.1050	hypothetical protein C conserved	2957.46	0.087818	0.998573
Tb927.5.2290	ATP-dependent RNA helicase C putative	2950.71	-0.123184	0.998573
Tb927.10.890	kinesin C putative	2943.05	-0.0127764	0.998573
Tb11.v5.0414	ATP-dependent DEAD/H RNA helicase C putative	2939.41	-0.0939588	0.998573
Tb927.10.4170	hypothetical protein C conserved	2937.76	0.0550338	0.998573
Tb927.11.6430	hypothetical protein C conserved	2936.09	0.0258519	0.998573
Tb927.6.3090	microtubule associated protein xmap215	2935.95	-0.0135043	0.998573
Tb927.9.1770	Zn-finger in Ran binding protein and others/SPRY domain/HECT-domain (ubiquitin-transferase) C putative	2934.78	-0.0782242	0.998573
Tb927.9.12590	glycerol kinase C glycosomal	2924.19	0.132142	0.998573
Tb927.3.4610	Right handed beta helix region C putative	2920.46	0.0153526	0.998573
Tb927.8.5100	hypothetical protein C conserved	2918.61	-0.100682	0.998573
Tb927.4.4510	protein phosphatase 2C C putative	2914.04	-0.0313876	0.998573
Tb927.11.14100	Double RNA-binding domain containing protein 4	2909.15	-0.0579806	0.998573
Tb11.v5.0394	hypothetical protein C conserved	2908.33	-0.0215037	0.998573
Tb927.10.10910	heat shock protein C putative	2898.56	0.0338605	0.998573
Tb927.5.1850	hypothetical protein C conserved	2897.33	0.120326	0.998573
Tb927.10.390	DUF2407 ubiquitin-like domain containing protein C putative	2895.88	-0.0189102	0.998573
Tb927.10.10280	microtubule-associated protein C putative	2895.15	0.0663976	0.998573
Tb927.7.3370	Intraflagellar transport protein 74 C putative	2892.05	0.12654	0.998573
Tb927.9.4200	fatty acyl CoA synthetase 2	2890.7	0.0530777	0.998573
Tb927.11.2500	Metallocarboxypeptidase 1	2888.22	-0.0133344	0.998573
Tb11.v5.0519	hypothetical protein C conserved	2885.53	0.050576	0.998573
Tb927.9.12200	60S ribosomal subunit protein L31 C putative	2885.4	-0.078787	0.998573
Tb927.7.4500	PX domain containing protein C putative	2884.06	0.11531	0.998573
Tb927.10.7570	dihydrolipoamide acetyltransferase E2 subunit C putative	2883.15	-0.20956	0.998573
Tb927.7.210	Proline dehydrogenase C mitochondrial	2876.39	-0.037365	0.998573
Tb927.5.3150	protein kinase C putative	2875.67	0.0887092	0.998573
Tb927.5.2090	kinesin C putative	2874.44	-0.0201696	0.998573
Tb927.5.3160	protein kinase C putative	2870.8	-0.052602	0.998573
Tb927.8.7680	amino acid transporter C putative	2866.96	-0.104918	0.998573
Tb927.10.10950	heat shock protein C putative	2865.13	0.0357758	0.998573
Tb927.4.760	AP-1 adapter complex gamma subunit C putative	2859.77	0.040462	0.998573
Tb927.8.3840	hypothetical protein C conserved	2854.22	0.162265	0.998573
Tb927.3.4330	Paraflagellar rod protein 1-5	2849.99	0.106932	0.998573
Tb927.8.710	RNA-binding protein C putative	2848.92	-0.0453295	0.998573
Tb927.9.11480	Enriched in surface-labeled proteome protein 9	2848.59	0.0158908	0.998573
Tb927.10.3020	hypothetical protein C conserved	2845.61	0.0318775	0.998573
Tb927.3.3300	Flagellum attachment zone protein 19	2844.29	0.0469276	0.998573
Tb927.11.2340	hypothetical protein C conserved	2839.38	0.123958	0.998573
Tb927.10.7610	hypothetical protein C conserved	2838.07	-0.151366	0.998573
Tb927.10.13250	hypothetical protein C conserved	2837.32	-0.0149969	0.998573
Tb927.7.300	UDP-Gal or UDP-GlcNAc-dependent glycosyltransferase C putative	2832.33	-0.0117707	0.998573
Tb927.11.950	RNA-binding protein C putative	2830.71	-0.0118556	0.998573
Tb927.3.3870	lipase domain protein C putative	2825.06	0.116239	0.998573
Tb927.11.12530	Flagellum attachment zone protein 3	2824.73	0.193211	0.998573
Tb927.10.14030	hypothetical protein C conserved	2823.51	-0.07379	0.998573
Tb927.9.9550	conserved protein C unknown function	2820.87	0.017654	0.998573
Tb927.8.3290	DNA polymerase zeta catalytic subunit C putative	2820.38	0.0304643	0.998573
Tb927.10.8190	T-complex protein 1 C theta subunit C putative	2817.06	-0.0614555	0.998573
Tb927.11.16660	Dopey C N-terminal C putative	2814.16	0.0246203	0.998573
Tb927.10.10960	heat shock protein C putative	2810.3	0.0370001	0.998573
Tb927.8.1100	STE/STE11 serine/threonine-protein kinase C putative	2807.45	0.00487367	0.998573
Tb927.11.3310	ubiquitin-conjugating enzyme C putative	2805.96	-0.0573115	0.998573
Tb927.11.7675	ribosomal protein S10p/S20	2805.5	-0.122548	0.998573
Tb927.9.11380	60S ribosomal protein L23 C putative	2796.61	-0.100642	0.998573
Tb927.4.5310	Repressor of differentiation kinase 2	2796.24	-0.119158	0.998573
Tb927.11.3850	AMP deaminase C putative	2789.04	0.0339791	0.998573
Tb927.11.4420	hypothetical protein C conserved	2784.77	-0.0895874	0.998573
Tb927.5.1820	60S acidic ribosomal protein C putative	2782.78	-0.0775671	0.998573
Tb927.7.2300	Nucleoporin NUP132	2782.15	0.0221627	0.998573
Tb927.6.3650	ADP-ribosylation factor C putative	2782	-0.0761676	0.998573
Tb927.5.3030	Intraflagellar transport protein 121	2778.99	0.0646776	0.998573
Tb927.9.12700	phospholipase A1 C putative	2777.57	0.00942422	0.998573
Tb927.10.520	Mitochondrial ATP synthase subunit C putative	2770.13	-0.0194545	0.998573
Tb927.10.11340	hypothetical protein C conserved	2769.71	0.0033235	0.998573
Tb927.9.10790	hypothetical protein	2768.48	0.0799973	0.998573
Tb927.10.14500	hypothetical protein C conserved	2766.66	0.0443533	0.998573
Tb927.11.3490	hypothetical protein C conserved	2756.31	-0.00526669	0.998573
Tb927.7.5230	lanosterol synthase	2755.5	0.0541794	0.998573
Tb427VSG-6841	Tb427VSG-6841 : 561nt : Unevaluated partial 150-249 AAs : contig2201.	2755.06	0.0241807	0.998573
Tb927.11.715	dynein light chain LC8 C putative	2751.03	0.0631291	0.998573
Tb927.11.2230	carnitine O-acetyltransferase C putative	2748.98	0.172862	0.998573
Tb927.11.9220	proteasome regulatory non-ATP-ase subunit 2	2742.7	0.0635831	0.998573
Tb927.8.6100	hypothetical protein C conserved	2740.52	-0.0141813	0.998573
Tb927.10.14980	intraflagellar transport protein 52	2738.97	0.067419	0.998573
Tb927.9.10570	predicted zinc finger protein	2738.45	-0.0281262	0.998573
Tb927.11.3730	leucyl-tRNA synthetase C putative	2734.3	-0.103193	0.998573
Tb927.4.4480	hypothetical protein C conserved	2733.2	-0.0210642	0.998573
Tb927.10.5350	dynein heavy chain C putative	2729.22	0.0259555	0.998573
Tb927.7.7400	Basal body protein	2727.25	-0.0317328	0.998573
Tb927.9.2075	hypothetical protein	2726.55	0.0319979	0.998573
Tb927.8.5200	hypothetical protein C conserved	2725.76	-0.0102237	0.998573
Tb927.10.9910	PSP1 C-terminal conserved region C putative	2725.35	0.137071	0.998573
Tb927.5.1660	protein phosphatase 2C C putative	2724.37	-0.0793799	0.998573
Tb927.7.4070	cysteine peptidase C Clan CA C family C2 C putative	2724.22	0.114352	0.998573
Tb927.10.6370	60S ribosomal proteins L37 C putative	2720.61	-0.0770361	0.998573
Tb927.11.4750	hypothetical protein	2720.01	0.133856	0.998573
Tb927.7.7500	thymine-7-hydroxylase C putative	2719.59	0.0194171	0.998573
Tb927.2.4580	UNC119	2718.24	0.0474075	0.998573
Tb927.6.1540	Yip1 domain containing protein C putative	2715.36	0.0939631	0.998573
Tb927.5.1090	threonyl-tRNA synthetase C putative	2714.91	0.0438801	0.998573
Tb927.10.2640	intraflagellar transport protein 81	2713.6	0.0836062	0.998573
Tb927.11.4820	60S ribosomal protein L17 C putative	2711.98	-0.17099	0.998573
Tb927.8.1130	protein phosphatase with EF-Hand domains C putative	2704.91	-0.0569093	0.998573
Tb927.7.6980	Mono-functional DNA-alkylating methyl methanesulfonate N-term/CPSF A subunit region C putative	2698.03	-0.0680128	0.998573
Tb927.11.260	Putative intraflagellar transport protein F6	2696.35	0.0468278	0.998573
Tb927.4.4730	amino acid transporter C putative	2695.62	-0.0646943	0.998573
Tb927.11.12420	kinetoplastid kinetochore protein 19	2695.45	-0.148119	0.998573
Tb927.11.11980	cytoskeleton-associated protein 15	2688.98	0.0938325	0.998573
Tb927.4.5020	DNA-directed RNA polymerase II subunit RPB1	2687.38	0.0207366	0.998573
Tb927.11.3600	40S ribosomal protein S4 C putative	2686.85	-0.123148	0.998573
Tb927.10.10390	trypanothione reductase	2686.33	0.0211165	0.998573
Tb927.10.4750	hypothetical protein C conserved	2685.54	-0.0921772	0.998573
Tb927.10.1490	Temperature dependent protein affecting M2 dsRNA replication C putative	2682.63	-0.0448409	0.998573
Tb927.11.9240	hypothetical protein C conserved	2680.4	0.0182559	0.998573
Tb927.2.690	leucine-rich repeat protein (LRRP) C putative	2680.15	-0.186906	0.998573
Tb927.1.3880	Fusaric acid resistance protein-like C putative	2679.9	0.019919	0.998573
Tb927.10.14700	hypothetical protein C conserved	2677.21	-0.0206449	0.998573
Tb927.9.10100	hypothetical protein C conserved	2673.51	-0.241695	0.998573
Tb927.10.5480	60S ribosomal protein L24 C putative	2673.37	-0.131846	0.998573
Tb927.10.14990	intraflagellar transport protein 80	2672.13	0.125559	0.998573
Tb927.6.1480	hypothetical protein C conserved	2671.67	-0.0423683	0.998573
Tb927.11.1540	isovaleryl-coA dehydrogenase C putative	2671.54	-0.113849	0.998573
Tb927.9.13360	ubiquitin-protein ligase C putative	2670.04	-0.0469249	0.998573
Tb927.5.1930	signal peptidase subunit C putative	2664.51	0.0546114	0.998573
Tb11.v5.0458	hypothetical protein C conserved	2658.79	0.0478544	0.998573
Tb927.7.3940	mitochondrial carrier protein	2658.5	-0.0911122	0.998573
Tb927.4.4040	hypothetical protein C conserved	2657.56	0.152082	0.998573
Tb927.2.6050	beta prime COP protein	2654.79	0.092212	0.998573
Tb927.3.3690	flagellar radial spoke protein-like C putative	2651.65	0.151642	0.998573
Tb927.10.3790	hypothetical protein C conserved	2645.57	-0.120783	0.998573
Tb927.6.5120	60S acidic ribosomal protein P2 C putative	2644.56	-0.131758	0.998573
Tb927.3.1190	hypothetical protein C conserved	2642.65	0.0433029	0.998573
Tb927.10.2270	vacuolar protein sorting-associated protein 35 C putative	2638.79	0.0424979	0.998573
Tb927.7.7520	receptor-type adenylate cyclase GRESAG 4 C putative	2634.42	-0.0784903	0.998573
Tb927.7.6670	hypothetical protein C conserved	2632.95	-0.0531083	0.998573
Tb927.10.3260	Long-chain-fatty-acid--CoA ligase 5 (EC 6.2.1.3) (Long-chain acyl-CoA synthetase 5) (LACS 5) C putative	2631.47	0.0274739	0.998573
Tb927.3.5020	Flagellar Member 6	2630.4	0.0180323	0.998573
Tb927.9.15400	ankyrin-repeat protein C putative	2627.56	-0.0517671	0.998573
Tb927.11.1070	glycosomal transporter (GAT3) C putative	2626.32	-0.113978	0.998573
Tb927.11.12130	hypothetical protein	2622.91	0.0307595	0.998573
Tb927.5.2120	hypothetical protein C conserved	2622.69	0.00667666	0.998573
Tb927.1.2670	paralyzed flagella 16	2621.29	0.110012	0.998573
Tb927.10.8390	Concanavalin A-like lectin/glucanases superfamily/SPRY domain/HECT-domain (ubiquitin-transferase) C putative	2621.25	0.0746127	0.998573
Tb927.11.840	sodium/hydrogen exchanger C putative	2618.85	-0.125508	0.998573
Tb927.9.6460	hypothetical protein C conserved	2618.81	0.0726639	0.998573
Tb927.3.2490	hypothetical protein C conserved	2617.06	0.0299231	0.998573
Tb927.3.4090	Nodulin-like C putative	2616.13	0.104818	0.998573
Tb927.9.10310	mitochondrial carrier protein 11	2610.65	-0.140713	0.998573
Tb927.8.1480	RAVE protein 1 C terminal C putative	2602.78	-0.103926	0.998573
Tb11.v5.0655	trypanosome RHS family C putative	2600.27	0.0640932	0.998573
Tb927.6.3550	phospholipid-translocating P-type ATPase (flippase) C putative	2600.07	0.0577745	0.998573
Tb927.5.2890	AAA domain (dynein-related subfamily)/von Willebrand factor type A domain containing protein C putative	2599.22	-0.025943	0.998573
Tb927.10.310	pumillio/PUF RNA binding protein 3	2598.89	0.026113	0.998573
Tb927.11.2490	Unc104-like kinesin C putative	2598.54	0.0927942	0.998573
Tb11.v5.0543	Heat shock protein 83 C putative	2596.43	0.0301169	0.998573
Tb927.7.4900	5'-3' exoribonuclease A	2595.96	0.179006	0.998573
Tb927.4.4570	hypothetical protein C conserved	2594.32	-0.0479133	0.998573
Tb927.10.13450	hypothetical protein C conserved	2592.37	-0.0181848	0.998573
Tb11.v5.0171	5'-3' exonuclease XRNA C putative	2592.22	0.189373	0.998573
Tb927.9.1810	60S ribosomal protein L35 C putative	2589.04	-0.0856771	0.998573
Tb927.10.13720	RNA-binding protein 29 C putative	2588.54	-0.184318	0.998573
Tb927.7.1260	hypothetical protein C conserved	2587.11	-0.076786	0.998573
Tb927.10.1040	serine peptidase C Clan SC C Family S10	2586.03	0.0893593	0.998573
Tb11.v5.0160	cyclophilin-type peptidyl-prolyl cis-trans isomerase C putative	2585.79	0.135677	0.998573
Tb927.5.1160	Degradation arginine-rich protein for mis-folding C putative	2585.01	0.123247	0.998573
Tb927.10.10940	heat shock protein C putative	2582.51	0.0337447	0.998573
Tb927.11.7685	ribosomal protein S10p/S20	2582.04	-0.15185	0.998573
Tb927.11.4180	PSP1 C-terminal conserved region C putative	2579.92	-0.0254124	0.998573
Tb927.8.4220	hypothetical protein C conserved	2579.24	0.0646183	0.998573
Tb927.7.4470	hypothetical protein C conserved	2578.8	-0.00419497	0.998573
Tb927.8.2160	p-glycoprotein	2578.05	-0.0729882	0.998573
Tb927.11.630	RNA polymerase I second largest subunit	2575.46	-0.157248	0.998573
Tb11.v5.0498	lysosomal alpha-mannosidase precursor C putative	2566.9	-0.0106954	0.998573
Tb927.9.8410	chaperone protein DnaJ C putative	2566.18	-0.209332	0.998573
Tb927.2.4510	cdc2-related kinase 9	2564.57	0.0116133	0.998573
Tb927.10.1590	ribosomal protein L36 C putative	2562.79	-0.144941	0.998573
Tb927.10.2240	RNA binding protein	2561.37	-0.176981	0.998573
Tb927.1.1530	STE group serine/threonine-protein kinase C putative	2560.28	-0.0356154	0.998573
Tb927.5.570	hypothetical protein C conserved	2559.88	-0.0197951	0.998573
Tb927.11.6170	protein transport protein SEC31 C putative	2559.75	-0.0501786	0.998573
Tb927.9.18140	variant surface glycoprotein (VSG C pseudogene) C putative	2558.8	-0.0105501	0.998573
Tb927.6.5080	Protein of unknown function (DUF3808) C putative	2558.06	-0.104909	0.998573
Tb927.11.12640	PH domain containing protein C putative	2557.21	0.115383	0.998573
Tb927.11.6300	40S ribosomal protein S5 C putative	2554.62	-0.134158	0.998573
Tb927.10.12500	P-type H+-ATPase C putative	2552.39	-0.192436	0.998573
Tb927.8.2370	dicer-like protein	2552.29	0.0223461	0.998573
Tb927.8.1160	vacuolar-type Ca2+-ATPase C putative	2550.5	0.0445785	0.998573
Tb927.6.4320	Protein of unknown function (DUF2817) C putative	2548.98	-0.0254807	0.998573
Tb927.4.190	retrotransposon hot spot protein (RHS C pseudogene) C putative	2545.67	-0.138349	0.998573
Tb927.9.13920	kinetoplastid membrane protein 11-1	2543.83	0.00723706	0.998573
Tb927.2.420	DNA-directed RNA polymerase C pseudogene C putative	2542.47	0.0157359	0.998573
Tb927.8.830	Protein of unknown function (DUF3608) C putative	2540.55	0.0619734	0.998573
Tb927.8.3020	hypothetical protein C conserved	2540.52	0.00848659	0.998573
Tb927.2.5810	Holliday-junction resolvase-like of SPT6/SH2 domain containing protein C putative	2540.11	-0.00718871	0.998573
Tb11.v5.0553	ubiquitin hydrolase C putative	2535.57	-0.0182137	0.998573
Tb927.7.6910	Phosphatidylinositol 4-phosphate 5-kinase C putative	2534.68	0.0230321	0.998573
Tb927.11.3000	60S ribosomal protein L37 C putative	2534.41	-0.156613	0.998573
Tb927.3.3441	28S alpha ribosomal RNA	2533.71	-0.153134	0.998573
Tb927.7.5280	hypothetical protein C conserved	2533.69	0.06028	0.998573
Tb927.10.15360	hypothetical protein C conserved	2533.64	0.00200448	0.998573
Tb927.11.8090	protein phosphatase 1 C putative	2533.44	-0.0523483	0.998573
Tb927.11.16260	SPRY domain/HECT-domain (ubiquitin-transferase) C putative	2529.42	0.0437009	0.998573
Tb927.9.11100	cAMP-dependent protein kinase catalytic subunit 1	2529.06	-0.0732818	0.998573
Tb927.9.14220	metacaspase 5 C putative	2528.79	0.0158393	0.998573
Tb927.9.5700	hypothetical protein C conserved	2521.51	-0.0168953	0.998573
Tb927.7.7040	methylthioadenosine phosphorylase C putative	2519.73	0.0489624	0.998573
Tb927.7.7200	hypothetical protein C conserved	2518.94	-0.0580206	0.998573
Tb927.11.13130	membrane-bound acid phosphatase 1 precursor	2517.34	-0.146135	0.998573
Tb927.3.3423	28S alpha ribosomal RNA	2517.07	-0.0951629	0.998573
Tb927.9.13785	kinetoplastid membrane protein 11-5	2516.5	0.113416	0.998573
Tb927.2.2260	phosphatidylinositol kinase related protein C putative	2514.81	0.0363807	0.998573
Tb927.11.750	DNA repair protein C putative	2508.89	0.0389252	0.998573
Tb927.11.14000	nuclear RNA binding domain 1	2506.26	-0.202532	0.998573
Tb11.v5.0508	hypothetical protein C conserved	2505.71	0.0540976	0.998573
Tb927.9.7720	predicted tetratricopeptide repeat protein	2502.64	0.0444924	0.998573
Tb927.11.10810	pumillio/PUF RNA binding protein 11	2502.42	0.208074	0.998573
Tb927.11.11080	Nucleoporin NUP149	2501.09	-0.0072297	0.998573
Tb927.11.8210	RAD50 DNA repair-like protein	2500.19	0.0125091	0.998573
Tb927.2.1434	28S alpha ribosomal RNA	2497.48	-0.110551	0.998573
Tb927.3.1680	Eukaryotic translation initiation factor 3 subunit F	2496.8	-0.120523	0.998573
Tb927.7.4160	fatty acid elongase C putative	2492.64	0.00813791	0.998573
Tb927.10.8430	40S ribosomal protein S12 C putative	2488.42	-0.0555181	0.998573
Tb927.9.14280	hypothetical protein C conserved	2487.94	-0.0188854	0.998573
Tb927.10.9250	adenylyl cyclase-associated protein C putative	2486.08	0.0511349	0.998573
Tb927.5.3320	Pseudokinase C putative	2485.92	-0.0742111	0.998573
Tb927.11.13360	AAA ATPase C putative	2479.23	-0.142983	0.998573
Tb927.6.650	hypothetical protein C conserved	2478.61	-0.020584	0.998573
Tb927.9.12360	RNA-binding protein C putative	2477.73	0.107462	0.998573
Tb927.7.5020	60S ribosomal protein L19 C putative	2474.35	-0.116351	0.998573
Tb927.8.940	hypothetical protein C conserved	2474.03	0.0157244	0.998573
Tb927.11.7350	Histone H2B variant V	2473.75	0.0336619	0.998573
Tb927.10.6410	DNA mismatch repair protein MSH6 C putative	2471.13	-0.0118739	0.998573
Tb927.11.3300	Spindle assembly abnormal 4	2470.19	0.0226845	0.998573
Tb11.v5.0585	separase C putative	2469.31	0.0870781	0.998573
Tb927.4.1540	NAD dependent epimerase/dehydratase family C putative	2466.24	-0.0187973	0.998573
Tb927.11.11250	cytosolic malate dehydrogenase	2465.6	0.0484107	0.998573
Tb927.5.1520	ATP-dependent protease ATPase subunit HslU1	2464.45	-0.00703918	0.998573
Tb11.v5.0182	60S ribosomal protein L19 C putative	2461.48	-0.121327	0.998573
Tb927.9.8820	hypothetical protein C conserved	2459.3	-0.0200069	0.998573
Tb927.8.6830	kinesin C putative	2459.05	0.0437738	0.998573
Tb927.8.7020	peptidase C putative	2458.98	0.010113	0.998573
Tb927.9.9640	hypothetical protein C conserved	2458.79	0.105723	0.998573
Tb927.3.5490	Putative intraflagellar transport protein B2	2456.7	0.153565	0.998573
Tb927.11.12100	RNA-binding protein C putative	2456.16	-0.0299928	0.998573
Tb927.6.4670	MORN repeat-containing protein 1	2449.41	-0.0647145	0.998573
Tb927.8.4870	DIGIT	2448.55	0.0250221	0.998573
Tb927.8.7400	RNA polymerase IIA largest subunit	2447.34	0.0353656	0.998573
Tb927.7.5220	Forkhead Kinase C putative	2446.17	-0.0135532	0.998573
Tb927.10.1970	CHAT domain containing protein C putative	2443.53	0.102915	0.998573
Tb927.10.15410	glycosomal malate dehydrogenase	2439.11	0.101687	0.998573
Tb927.7.4450	hypothetical protein C conserved	2438.42	0.0238212	0.998573
Tb927.10.9440	NADH dehydrogenase	2438.2	-0.113905	0.998573
Tb927.10.7110	inositol-3-phosphate synthase C putative	2436.9	-0.0607187	0.998573
Tb927.4.4430	adenylyl cyclase	2434.65	-0.00677466	0.998573
Tb927.7.3000	kinesin C putative	2429.18	0.0643904	0.998573
Tb927.11.12470	hypothetical protein C conserved	2423.14	0.0901929	0.998573
Tb927.11.9770	hypothetical protein C conserved	2420.82	-0.021012	0.998573
Tb927.9.2130	hypothetical protein C conserved	2419.64	-0.00933686	0.998573
Tb927.8.5080	amidase C putative	2419.47	-0.143057	0.998573
Tb927.3.2620	hypothetical protein C conserved	2413.7	0.0729704	0.998573
Tb927.8.1200	vacuolar-type Ca2+-ATPase 2	2411.08	0.0119371	0.998573
Tb927.4.770	ubiquitin-protein ligase C putative	2406.35	0.0259187	0.998573
Tb927.1.5100	expression site-associated gene 2 (ESAG2) protein C putative	2406.25	0.0331066	0.998573
Tb927.4.4550	hypothetical protein C conserved	2405.71	-0.227232	0.998573
Tb11.v5.1034	heat shock protein 70 (hsp70) C putative	2401.02	-0.00523844	0.998573
Tb927.11.9400	hypothetical protein C conserved	2400.3	0.0190153	0.998573
Tb927.11.10030	60S ribosomal protein L29 C putative	2399.39	-0.097496	0.998573
Tb927.7.2330	Protein of unknown function (DUF1663) C putative	2398.68	0.0709997	0.998573
Tb927.11.16970	protein phosphatase 4 C putative	2398.5	0.0379993	0.998573
Tb927.5.1130	hypothetical protein C conserved	2397.87	-0.107458	0.998573
Tb927.4.4020	amino acid transporter C putative	2396.85	0.111257	0.998573
Tb927.5.3250	hypothetical protein C conserved	2396.43	0.0753503	0.998573
Tb927.5.3170	ribose-phosphate pyrophosphokinase C putative	2395.6	-0.0983492	0.998573
Tb927.3.4960	kinesin C putative	2395.49	-0.0978221	0.998573
Tb927.9.5680	inositol/phosphatidylinositol phosphatase C putative	2395.11	0.0621394	0.998573
Tb10.v4.0218	expression site-associated gene 3 (ESAG3) protein C putative	2390.43	-0.132111	0.998573
Tb927.9.4190	fatty acyl CoA syntetase 1	2388.48	0.0729497	0.998573
Tb927.4.450	coatomer alpha subunit C putative	2387.36	-0.0417703	0.998573
Tb927.11.11500	cyclin dependent kinase-binding protein C putative	2386.3	0.0650535	0.998573
Tb927.6.5160	retrotransposon hot spot protein 3 (RHS3) C point mutation	2385.91	0.0697973	0.998573
Tb927.1.420	retrotransposon hot spot protein 5 (RHS5) C putative	2383.84	0.0499717	0.998573
Tb927.3.4360	40S ribosomal protein S15A C putative	2379.93	-0.0988601	0.998573
Tb927.5.1900	hypothetical protein C conserved	2378.09	0.00447512	0.998573
Tb927.8.6790	hypothetical protein C conserved	2375.69	0.0955731	0.998573
Tb927.7.2510	endoplasmatic reticulum retrieval protein C putative	2374.43	-0.0894486	0.998573
Tb927.3.1620	ER-golgi trafficking TRAPP I complex 85 kDa subunit C putative	2374.29	0.00955389	0.998573
Tb927.7.5170	60S ribosomal protein L25	2372.43	-0.110351	0.998573
Tb927.11.16010	hypothetical protein C conserved	2371.21	0.0944199	0.998573
Tb927.8.3060	metallo-peptidase C Clan MF C Family M17	2369.36	-0.0228019	0.998573
Tb927.11.7550	hypothetical protein C conserved	2368.63	0.157962	0.998573
Tb927.9.5590	DNA topoisomerase ii	2368.13	-0.0762585	0.998573
Tb927.4.4450	adenylyl cyclase	2367.65	-0.0384091	0.998573
Tb927.9.4230	fatty acyl CoA synthetase 4	2362.71	-0.0126007	0.998573
Tb927.11.5190	leucine-rich repeat protein (LRRP) C putative	2362.11	0.019877	0.998573
Tb927.8.7970	hypothetical protein	2361.44	0.122606	0.998573
Tb927.7.5000	60S ribosomal protein L19 C putative	2360.32	-0.150919	0.998573
Tb927.8.960	hypothetical protein C conserved	2359.26	-0.0146204	0.998573
Tb927.11.4900	WD40/YVTN repeat-like-containing protein	2359.19	0.0107647	0.998573
Tb11.v5.0701	ubiquitin carboxyl-terminal hydrolase C putative	2354.43	-0.102877	0.998573
Tb927.11.11490	2 C3-bisphosphoglycerate-independent phosphoglycerate mutase-like protein C putative	2353.4	0.0208297	0.998573
Tb927.11.13040	calmodulin	2352.89	0.105141	0.998573
Tb927.11.6350	AAA ATPase C putative	2352.59	-0.0530328	0.998573
Tb927.7.6050	receptor-type adenylate cyclase GRESAG 4 C putative	2351.77	-0.0275929	0.998573
Tb11.v5.0349	DNA-directed RNA polymerase II subunit 2 C putative	2351.2	0.0228336	0.998573
Tb927.10.10360	Microtubule-associated repetitive protein	2350.65	0.123565	0.998573
Tb927.6.1770	kinesin C putative	2349.27	0.0461487	0.998573
Tb927.11.1480	receptor-type adenylate cyclase GRESAG 4 C putative	2347.9	0.00506307	0.998573
Tb927.11.4450	ALBA-Domain Protein	2345.85	0.117339	0.998573
Tb927.3.2140	transcription activator C putative	2345.35	-0.136498	0.998573
Tb927.11.13280	mitochondrial RNA binding protein 2	2344.69	-0.03448	0.998573
Tb927.8.1510	ATP-dependent RNA helicase DBP2B C putative	2344.44	-0.124598	0.998573
Tb11.v5.0752	expression site-associated gene 3 (ESAG3) protein C putative	2344.41	-0.0522628	0.998573
Tb927.8.4110	flagellum-adhesion glycoprotein C putative	2344.23	0.0558326	0.998573
Tb927.10.14420	Serine/threonine-protein kinase NEK16 C putative	2343.02	-0.0308486	0.998573
Tb927.7.7160	kinetoplastid-specific dual specificity phosphatase C putative	2343.01	-0.0236346	0.998573
Tb927.11.7840	ribonucleoside-diphosphate reductase large chain	2342.08	-0.148369	0.998573
Tb927.11.4280	hypothetical protein C conserved	2342.04	0.0619337	0.998573
Tb927.11.14300	Dynein intermediate chain C axonemal	2341.25	0.0957582	0.998573
Tb927.11.14620	expression site-associated gene 2 (ESAG2) protein C putative	2335.25	0.0195406	0.998573
Tb11.v5.0181	60S ribosomal protein L19 C putative	2334.03	-0.130144	0.998573
Tb927.8.5000	Paraflagellar rod protein 2-4	2333.93	0.0486188	0.998573
Tb11.v5.0501	40S ribosomal protein S3A C putative	2332.56	-0.0957206	0.998573
Tb927.10.4900	TPR-repeat-containing chaperone protein DNAJ C putative	2329.83	0.0210564	0.998573
Tb927.7.6640	hypothetical protein C conserved	2329.11	-0.0147932	0.998573
Tb927.10.1990	major vault protein C putative	2328.53	-0.00566037	0.998573
Tb927.11.7080	acidocalcisomal pyrophosphatase	2327.62	-0.00454967	0.998573
Tb927.4.2060	Flagellum attachment zone protein 8	2327.43	0.0524935	0.998573
Tb10.v4.0053	hypothetical protein	2326.78	0.136412	0.998573
Tb927.5.4190	histone H4 C putative	2324.37	0.0364741	0.998573
Tb927.8.4500	Eukaryotic translation initiation factor 4 gamma 5	2322.9	-0.00275534	0.998573
Tb927.7.3180	adaptor complex AP-1 medium subunit C putative	2321.5	0.00853646	0.998573
Tb927.5.3670	DNA repair protein C putative	2319.03	-0.0782826	0.998573
Tb927.8.6390	lysophospholipase C putative	2316.32	0.0884573	0.998573
Tb927.7.2970	ATP-dependent DEAD/H RNA helicase C putative	2314.27	0.132129	0.998573
Tb927.8.1770	hypothetical protein C conserved	2311.98	-0.0222639	0.998573
Tb927.11.16090	outer dynein arm docking complex C putative	2310.89	0.0368079	0.998573
Tb927.3.4040	Ankyrin repeats (3 copies) C putative	2310.01	0.0359351	0.998573
Tb927.11.14590	G5-interacting protein	2309.18	0.0961129	0.998573
Tb927.10.9430	phosphoribosylpyrophosphate synthetase C putative	2308.8	-0.160887	0.998573
Tb427VSG-6591	Tb427VSG-6591 : 606nt : Unevaluated partial 150-249 AAs : contig16570.	2305.93	-0.0280294	0.998573
Tb927.8.5600	transaldolase C putative	2304.57	-0.15124	0.998573
Tb927.2.1700	Enriched in surface-labeled proteome protein 10	2302.35	0.143677	0.998573
Tb927.9.2630	hypothetical protein C conserved	2302.34	0.0237541	0.998573
Tb927.4.430	proteasome beta 7 subunit	2302.28	0.142361	0.998573
Tb927.2.3780	translation initiation factor IF-2 C putative	2299.94	-0.0896175	0.998573
Tb927.10.4260	hypothetical protein C conserved	2299.53	0.070585	0.998573
Tb927.11.7170	seryl-tRNA synthetase	2296.18	0.00441648	0.998573
Tb927.6.4970	serine/arginine-rich protein specific kinase SRPK C putative	2295.23	0.0160172	0.998573
Tb927.8.1780	STE/STE7 protein kinase C putative	2292.64	0.00803408	0.998573
Tb927.11.11600	hypothetical protein C conserved	2292.27	0.0387663	0.998573
Tb927.10.9690	predicted C2 domain protein	2290.62	0.217554	0.998573
Tb927.8.7720	hypothetical protein C conserved	2290.55	-0.0153688	0.998573
Tb927.10.10970	heat shock protein C putative	2290.52	0.0355234	0.998573
Tb927.10.3200	U2 splicing auxiliary factor C putative	2290.5	-0.0487697	0.998573
Tb11.v5.0740	hypothetical protein C conserved	2289.62	-0.0736452	0.998573
Tb927.5.4220	histone H4 C putative	2288.69	0.0224058	0.998573
Tb927.10.720	PB1 domain containing protein C putative	2288.37	0.0398974	0.998573
Tb927.6.2420	p22 protein precursor	2287.78	-0.100619	0.998573
Tb927.8.3550	mitogen-activated protein kinase 3 C putative	2287.17	-0.0189433	0.998573
Tb927.10.220	60S ribosomal protein L37a C putative	2286.05	-0.107286	0.998573
Tb05.5K5.220	hypothetical protein	2284.75	0.0246754	0.998573
Tb927.1.1670	ARM-like helical domain-containing protein	2284.25	0.0290551	0.998573
Tb927.1.3560	Centrosomal protein of 164 kDa C putative	2283.75	0.0829318	0.998573
Tb927.9.15210	ribosomal protein L36 C putative	2282.04	-0.0468497	0.998573
Tb927.9.2350	serine/threonine protein kinase C putative	2281.83	-0.00448855	0.998573
Tb927.11.4210	U-box domain containing protein C putative	2281.7	0.00338402	0.998573
Tb927.4.1920	GPI transamidase subunit 16 C putative	2279.91	0.0806005	0.998573
Tb927.10.12870	Basal body protein	2278.71	0.0773975	0.998573
Tb11.0330	Cornifin (SPRR) family C putative	2277.75	-0.0909402	0.998573
Tb927.4.4470	adenylyl cyclase	2276.84	0.0731802	0.998573
Tb11.v5.0537	polyubiquitin C putative	2274.99	-0.14977	0.998573
Tb927.11.10150	Enoyl-CoA hydratase/isomerase family C putative	2274.42	-0.115278	0.998573
Tb927.8.540	N-terminal region of Chorein C a TM vesicle-mediated sorter C putative	2274.28	-0.0296567	0.998573
Tb11.v5.1059	40S ribosomal protein S4 C putative	2272.89	-0.135494	0.998573
Tb927.8.7440	lipase C putative	2272.82	0.14306	0.998573
Tb927.11.10730	SWI/SNF-related helicase C putative	2268.39	0.0102849	0.998573
Tb927.3.1210	protein transport protein Sec24	2267.83	-0.115736	0.998573
Tb927.9.7180	adenosine monophosphate deaminase C putative	2264.75	0.0433361	0.998573
Tb927.11.5700	hypothetical protein C conserved	2263.62	0.0100796	0.998573
Tb927.1.860	transmembrane protein C putative	2262.89	-0.129588	0.998573
Tb927.4.3890	ATP-dependent RNA helicase C putative	2262.34	0.0613288	0.998573
Tb927.1.3250	Domain of unknown function (DUF4456) C putative	2262.17	0.121164	0.998573
Tb927.10.11780	hypothetical protein C conserved	2260.71	0.07955	0.998573
Tb927.7.6810	EF-hand domain pair C putative	2260.33	0.0334939	0.998573
Tb927.11.6390	START domain containing protein C putative	2259.48	-0.0159891	0.998573
Tb927.11.12240	cysteine peptidase C Clan CA C family C19 C putative	2257.54	0.0168854	0.998573
Tb927.7.4770	cyclophilin-type peptidyl-prolyl cis-trans isomerase C putative	2257.37	0.132815	0.998573
Tb927.6.4550	hypothetical protein C conserved	2257.16	0.0167703	0.998573
Tb927.8.3620	folate transporter C putative	2256.58	-0.0634913	0.998573
Tb927.11.11475	ribosomal protein S14p/S29e	2254.92	-0.129127	0.998573
Tb927.2.280	retrotransposon hot spot protein 2 (RHS2) C putative	2254.35	-0.0691156	0.998573
Tb927.8.6070	Trypanosome basal body component protein	2251.75	-0.0344767	0.998573
Tb927.8.4970	Paraflagellar rod protein 2-1	2251.5	0.0505779	0.998573
Tb927.3.3432	28S alpha ribosomal RNA	2250.77	-0.165443	0.998573
Tb927.10.13710	Activator of Hsp90 ATPase C N-terminal/Activator of Hsp90 ATPase homolog 1-like protein C putative	2248.04	0.0930873	0.998573
Tb927.1.1880	WD40 repeat-containing protein	2247.1	0.050787	0.998573
Tb927.11.5020	hypothetical protein C conserved	2246.73	-0.0800567	0.998573
Tb927.10.8930	paraflagellar rod component C putative	2242.75	0.0800511	0.998573
Tb927.7.3040	F-box and WD40 domain containing protein	2241.34	-0.0296011	0.998573
Tb927.2.4520	hypothetical protein C conserved	2240.75	0.0672428	0.998573
Tb927.11.7580	hypothetical protein C conserved	2239.46	-0.0170579	0.998573
Tb927.9.12000	LEM3 (ligand-effect modulator 3) family / CDC50 family C putative	2238.49	-0.0307742	0.998573
Tb07.11L3.90	zinc finger protein family member C putative	2236.96	-0.0712141	0.998573
Tb927.8.4990	Paraflagellar rod protein 2-3	2234.47	0.0272383	0.998573
Tb11.v5.0546	receptor-type adenylate cyclase GRESAG 4 C putative	2234.44	-0.00751914	0.998573
Tb927.10.2570	lysosomal alpha-mannosidase precursor C putative	2232.12	-0.104185	0.998573
Tb927.7.4920	hypothetical protein C conserved	2231.25	0.106254	0.998573
Tb927.7.3070	UAA transporter family C putative	2230.94	-0.0137691	0.998573
Tb927.10.970	Tetratricopeptide repeat C putative	2230.03	0.0242205	0.998573
Tb927.7.6690	Trypanosoma specific protein C unknown function	2229.98	-0.0341173	0.998573
Tb927.9.12110	6-phosphogluconate dehydrogenase C decarboxylating	2229.77	0.105615	0.998573
Tb927.5.3510	structural maintenance of chromosome 3 C putative	2229.58	0.0181905	0.998573
Tb927.4.3380	myosin IB heavy chain C putative	2224.52	0.045102	0.998573
Tb927.5.1710	ATP synthase F(0) complex subunit B C mitochondrial C putative	2223.09	-0.127191	0.998573
Tb927.9.2590	hypothetical protein C conserved	2223.08	-0.0305909	0.998573
Tb927.2.1760	hypothetical protein C conserved	2222.48	0.0672854	0.998573
Tb927.6.2640	importin alpha subunit C putative	2221.01	-0.0661005	0.998573
Tb927.8.8140	small GTP-binding rab protein C putative	2220.6	-0.02902	0.998573
Tb927.10.7350	hypothetical protein C conserved	2218.32	0.0413532	0.998573
Tb927.10.1890	cysteine peptidase C Clan CA C family C2 C putative	2217.22	0.0422772	0.998573
Tb927.3.2900	Eukaryotic translation initiation factor 2 subunit alpha	2217.1	-0.216234	0.998573
Tb927.3.5620	Facilitates chromatin transcription complex subunit spt16	2217.07	-0.0388378	0.998573
Tb927.9.15070	hypothetical protein C conserved	2215.23	0.0582839	0.998573
Tb927.5.800	casein kinase I C isoform 2	2211.94	-0.012986	0.998573
Tb927.11.15850	kinteoplast poly(A) polymerase complex 1 subunit	2211.85	0.0837045	0.998573
Tb927.11.4510	Sister chromatid cohesion C-terminus C putative	2210.79	-0.00738885	0.998573
Tb927.11.4380	ATP-dependent RNA helicase C putative	2207.76	0.018244	0.998573
Tb927.10.14510	root hair defective 3 GTP-binding protein (RHD3) C putative	2207.54	0.117965	0.998573
Tb927.5.1890	hypothetical protein C conserved	2206.38	0.0303911	0.998573
Tb927.1.2260	small myristoylated protein 1-2	2206.22	0.0424182	0.998573
Tb927.11.12540	leucine-rich repeat protein (LRRP) C putative	2203.92	0.136884	0.998573
Tb927.7.230	40S ribosomal protein S33 C putative	2203.65	-0.142719	0.998573
Tb927.10.15300	Calcium/calmodulin-dependent protein kinase kinase C putative	2203.59	0.0390101	0.998573
Tb927.3.1800	hypothetical protein C conserved	2202.56	0.0605154	0.998573
Tb927.10.8910	Nucleoporin NUP181	2202.39	-0.0132726	0.998573
Tb927.11.10760	kinesin-D	2201.61	0.112186	0.998573
Tb927.1.750	Metal-binding domain-containing protein	2199.48	0.035475	0.998573
Tb927.11.6050	Flagellar-associated PapD-like C putative	2199.36	0.0198315	0.998573
Tb927.8.6240	STOP axonemal protein	2198.97	0.1156	0.998573
Tb927.4.1510	phospholipid-translocating ATPase C putative	2198.04	-0.0299163	0.998573
Tb927.11.11090	Nucleoporin NUP140	2197.9	0.0160235	0.998573
Tb927.3.4840	ubiquitin carboxyl-terminal hydrolase C putative	2196.63	0.0170563	0.998573
Tb927.11.8310	class I transcription factor A C subunit 4	2196.44	0.0700104	0.998573
Tb927.10.6580	hypothetical protein	2193.99	0.0180325	0.998573
Tb927.11.2400	Flabarin-like protein	2193.74	-0.0468549	0.998573
Tb927.11.16340	Importin-beta N-terminal domain/HEAT-like repeat C putative	2191.1	-0.111449	0.998573
Tb927.8.4980	Paraflagellar rod protein 2-2	2189.87	0.0264385	0.998573
Tb927.9.2730	hypothetical protein C conserved	2188.74	0.104595	0.998573
Tb927.6.740	ATP-dependent DEAH-box RNA helicase C putative	2186.82	0.0522414	0.998573
Tb927.10.15550	hypothetical protein C conserved	2185.05	0.0413015	0.998573
Tb927.8.7750	hypothetical protein C conserved	2184.51	0.0962441	0.998573
Tb927.5.3100	hypothetical protein	2184.03	0.138491	0.998573
Tb927.8.4320	hypothetical protein C conserved	2182.64	0.0976788	0.998573
Tb927.4.5120	hypothetical protein C conserved	2182.53	-0.0235043	0.998573
Tb927.9.11000	ras-related protein RAB7 C putative	2181	0.0854026	0.998573
Tb927.7.6260	TPR repeat C putative	2180.5	-0.140521	0.998573
Tb927.8.5010	Paraflagellar rod protein 2-5	2179.53	0.0383827	0.998573
Tb927.2.5060	GTP binding protein C putative	2178.66	-0.216074	0.998573
Tb927.10.6170	hypothetical protein C conserved	2174.29	-0.108329	0.998573
Tb11.v5.0360	aminopeptidase C putative	2173.32	-0.0457211	0.998573
Tb927.7.3760	phosphatidylserine synthase C putative	2171.83	-0.0709519	0.998573
Tb927.5.2080	GMP reductase	2171.12	-0.189587	0.998573
Tb927.3.4510	hypothetical protein C conserved	2168.3	0.108283	0.998573
Tb927.11.2260	Eukaryotic translation initiation factor 4E-1	2166.1	0.017293	0.998573
Tb927.9.12980	Alpha/beta hydrolase family C putative	2164.91	0.103758	0.998573
Tb927.10.14920	hypothetical protein C conserved	2162.75	0.0356636	0.998573
Tb927.7.5940	Protein Associated with Differentiation	2161.24	-0.203169	0.998573
Tb927.8.6170	transketolase C putative	2160.43	-0.156481	0.998573
Tb927.3.3000	Putative intraflagellar transport protein C3	2158.03	0.0597096	0.998573
Tb927.8.2310	(H+)-ATPase G subunit C putative	2157.08	0.014149	0.998573
Tb927.11.13920	kinesin-II 85 Kd subunit C putative	2156.25	0.00267758	0.998573
Tb927.10.13040	procyclic-enriched flagellar receptor adenylate cyclase 4	2156.03	-0.0199228	0.998573
Tb927.9.8850	actin A	2155.57	0.0108492	0.998573
Tb927.11.16100	ubiquitin carboxyl-terminal hydrolase C putative	2153.79	-0.0176044	0.998573
Tb927.8.8030	emp24/gp25L/p24 family/GOLD C putative	2152.16	0.051959	0.998573
Tb927.4.2640	hypothetical protein C conserved	2149.39	0.0781783	0.998573
Tb927.8.6330	WD domain C G-beta repeat/PFU (PLAA family ubiquitin binding) C putative	2148.35	0.0188424	0.998573
Tb927.3.5340	Hsc70-interacting protein (Hip) C putative	2147.78	-0.00753144	0.998573
Tb927.9.1940	hypothetical protein C conserved	2145.53	0.0744102	0.998573
Tb11.v5.0820	branched-chain amino acid aminotransferase C putative	2142.82	-0.0436259	0.998573
Tb927.11.15140	bilobe region protein C putative	2142.18	0.125071	0.998573
Tb927.9.4900	condensin subunit 1 C putative	2141.5	0.0099706	0.998573
Tb927.2.900	hypothetical protein	2139.35	0.0149639	0.998573
Tb927.7.1240	Sphingosine kinase	2138.58	0.118054	0.998573
Tb927.2.3030	ATP-dependent Clp protease subunit C heat shock protein 78 (HSP78) C putative	2137.86	0.0949766	0.998573
Tb927.9.6670	hypothetical protein C conserved	2137.43	-0.122599	0.998573
Tb927.11.7020	proteasome alpha 7 subunit C putative	2136.17	0.153367	0.998573
Tb927.8.3200	Rapamycin-insensitive companion of TOR2	2135.22	-0.0256499	0.998573
Tb927.10.10930	heat shock protein C putative	2133.04	0.0400819	0.998573
Tb927.10.14830	Mitochondrial ADP/ATP carrier protein 5b C putative	2129.13	-0.193741	0.998573
Tb927.10.5770	Valosin-containing protein	2129.12	0.003579	0.998573
Tb927.10.12670	hypothetical protein C conserved	2125.96	0.101511	0.998573
Tb927.4.4050	glycosomal transporter (GAT1)	2125.56	-0.111496	0.998573
Tb927.11.13670	hypothetical protein C conserved	2124.99	0.0899795	0.998573
Tb927.9.5210	glutaminyl-tRNA synthetase C putative	2124.96	0.0691807	0.998573
Tb927.11.6460	hypothetical protein C conserved	2121.53	0.0132096	0.998573
Tb927.10.6730	Plasma-membrane choline transporter C putative	2120.11	-0.168304	0.998573
Tb927.4.4400	hypothetical protein C conserved	2119.94	0.0164398	0.998573
Tb927.11.17890	expression site-associated gene 1 (ESAG1) protein C putative	2117.78	-0.0893177	0.998573
Tb927.1.4050	ser/thr protein phosphatase C putative	2117.7	0.00704188	0.998573
Tb927.9.7690	hypothetical protein C conserved	2116.71	-0.0267827	0.998573
Tb927.10.870	hypothetical protein C conserved	2116.16	0.144586	0.998573
Tb927.5.1950	hypothetical protein C conserved	2113.89	0.068587	0.998573
Tb927.2.5530	Present in the outer mitochondrial membrane proteome 22-1	2112.52	0.126022	0.998573
Tb927.7.1340	10 kDa heat shock protein C putative	2110.91	0.0554854	0.998573
Tb927.8.2550	mitochondrial DNA primase	2110.88	-0.0308634	0.998573
Tb927.10.3000	hypothetical protein C conserved	2110.87	-0.00737683	0.998573
Tb927.2.2090	hypothetical protein	2107.43	0.0534284	0.998573
Tb927.8.6640	Male sterility protein C putative	2106.68	0.0122023	0.998573
Tb927.1.4100	cytochrome oxidase subunit IV	2106.62	0.0590491	0.998573
Tb927.3.3750	paraflagellar rod component C putative	2106.42	0.00909075	0.998573
Tb927.11.6120	ABC transporter C putative	2105.78	0.0400309	0.998573
Tb927.10.6750	Plasma-membrane choline transporter C putative	2104.17	0.163085	0.998573
Tb11.v5.0616	paraflagellar rod protein C putative	2103.91	0.0068979	0.998573
Tb927.5.3710	Inositol phosphosphingolipids phospholipase C	2101.34	0.016829	0.998573
Tb927.5.2850	radial spoke protein RSP2 C putative	2100.37	0.104833	0.998573
Tb927.1.370	leucine-rich repeat protein (LRRP) C putative	2099.49	-0.00305605	0.998573
Tb927.11.2320	Hereditary spastic paraplegia protein strumpellin C putative	2098.93	0.106221	0.998573
Tb927.5.2450	5'-3' exoribonuclease B C putative (pseudogene)	2098.34	-0.0179571	0.998573
Tb927.1.4500	SNARE associated Golgi protein C putative	2098.13	-0.0118033	0.998573
Tb927.10.5880	Proteophosphoglycan C putative	2093.65	0.0502781	0.998573
Tb927.9.6310	ABC transporter C putative	2092.75	-0.113932	0.998573
Tb927.7.3990	mitochondrial DNA polymerase I protein C	2092.51	0.0356308	0.998573
Tb927.2.300	DNA-directed RNA polymerase C pseudogene C putative	2091.1	0.0372591	0.998573
Tb927.11.3140	dual specificity tyrosine-phosphorylation-regulated kinase 2 C putative	2089.69	-0.00454933	0.998573
Tb927.9.10400	hypothetical protein C conserved	2088.26	-0.108336	0.998573
Tb927.4.420	Phosphatidylinositol 3-kinase tor2	2083.55	-0.0252955	0.998573
Tb11.0560	hypothetical protein C conserved	2083.19	-0.0115146	0.998573
Tb927.3.4620	AAA domain containing protein C putative	2082.33	-0.0675569	0.998573
Tb927.10.13360	Elongation factor Tu C mitochondrial	2081.96	-0.146806	0.998573
Tb927.10.8590	flagellum transition zone component	2081.95	0.034838	0.998573
Tb927.11.4700	prostaglandin f synthase	2079.53	0.0186503	0.998573
Tb927.11.10690	hypothetical protein C conserved	2078.83	0.157866	0.998573
Tb927.10.10490	histone H2B C putative	2078.82	0.0879481	0.998573
Tb927.7.240	40S ribosomal protein S33 C putative	2077.99	-0.143086	0.998573
Tb927.11.2210	diacylglycerol acyltransferase C putative	2077.48	-0.0214239	0.998573
Tb927.10.12030	hypothetical protein C conserved	2074.06	-0.072686	0.998573
Tb927.9.6250	arginine kinase	2072.28	0.230675	0.998573
Tb927.11.9640	glycyl-tRNA synthetase C putative	2071.53	-0.115798	0.998573
Tb927.10.14820	Mitochondrial ADP/ATP carrier protein 5c	2069.68	-0.211414	0.998573
Tb927.5.1300	V-type proton ATPase subunit a C putative	2069.11	0.06549	0.998573
Tb927.6.3100	Intraflagellar transport complex B protein 46 C terminal C putative	2068.41	0.108044	0.998573
Tb927.10.6740	Plasma-membrane choline transporter C putative	2067.82	0.208903	0.998573
Tb927.4.3570	translation elongation factor 1-beta C putative	2067.39	0.00976413	0.998573
Tb927.10.12120	hypothetical protein C conserved	2066.35	0.0518645	0.998573
Tb927.11.15970	Guanine nucleotide exchange factor in Golgi transport N-terminal/Sec7 domain containing protein C putative	2065.74	0.0145043	0.998573
Tb927.4.2760	Protein of unknown function (DUF3808) C putative	2065.19	-0.0272023	0.998573
Tb927.5.1680	hypothetical protein C conserved	2063.47	0.0422747	0.998573
Tb927.4.1480	Beta-lactamase superfamily domain/DNA repair metallo-beta-lactamase C putative	2063.23	0.0569072	0.998573
Tb927.9.12070	hypothetical protein C conserved	2062.53	0.0906859	0.998573
Tb927.4.2000	ruvB-like DNA helicase C putative	2061.89	-0.116887	0.998573
Tb927.11.1740	intraflagellar transport protein 88	2060.22	0.0903675	0.998573
Tb927.8.5070	hypothetical protein C conserved	2059.89	-0.138423	0.998573
Tb927.7.6770	Acyl CoA binding protein C putative	2057.87	0.133772	0.998573
Tb927.8.7790	zinc finger domain C LSD1 subclass C putative	2057.54	-0.0401759	0.998573
Tb927.10.9750	ubiquitin-protein ligase C putative	2057.19	-0.026142	0.998573
Tb927.10.8000	hypothetical protein C conserved	2056.04	0.0414702	0.998573
Tb927.3.2730	hypothetical protein C conserved	2054.5	-0.0255876	0.998573
Tb927.7.7430	ATP synthase F1 C alpha subunit	2052.79	-0.153608	0.998573
Tb927.5.3220	signal peptidase type I C putative	2052.33	0.121983	0.998573
Tb927.10.14430	hypothetical protein C conserved	2049.41	0.077547	0.998573
Tb927.6.4370	eukaryotic translation initiation factor 3 subunit d	2047.41	-0.136158	0.998573
Tb11.v5.0577	casein kinase I C putative	2047.39	0.00245966	0.998573
Tb927.10.2950	hypothetical protein C conserved	2046.75	0.10063	0.998573
Tb927.4.4870	amino acid transporter C putative	2043.34	-0.215695	0.998573
Tb927.5.2400	Peptidase C19 C ubiquitin carboxyl-terminal hydrolase C putative	2043.04	0.00332171	0.998573
Tb927.10.2730	START domain containing protein C putative	2042.18	-0.127941	0.998573
Tb927.10.10980	heat shock protein 90 C putative	2040.73	0.0344535	0.998573
Tb927.4.4700	hypothetical protein C conserved	2039.98	0.135249	0.998573
Tb11.v5.0540	amino acid transporter 8 C putative	2036.27	-0.173341	0.998573
Tb927.11.5000	Dynein intermediate chain 1 C axonemal	2036.1	0.144206	0.998573
Tb927.6.130	hypothetical leucine-rich repeat protein 1 (LRRP1)	2035.66	-0.199459	0.998573
Tb927.8.4540	PAB1-binding protein C putative	2034.58	0.016661	0.998573
Tb927.11.1990	arginyl-tRNA synthetase C putative	2033.96	-0.139098	0.998573
Tb11.v5.0903	S-adenosylmethionine decarboxylase proenzyme C putative	2032.75	0.032759	0.998573
Tb927.10.4180	TFIIF-stimulated CTD phosphatase C putative	2032.6	0.0997994	0.998573
Tb927.7.6190	Ring finger domain containing protein C putative	2030.88	0.0141266	0.998573
Tb927.11.3190	hypothetical protein C conserved	2030.8	-0.047989	0.998573
Tb927.7.500	hypothetical protein C conserved	2028.97	0.111107	0.998573
Tb927.3.960	protein transport protein Sec61 gamma subunit C putative	2027.71	0.0203251	0.998573
Tb927.7.5560	glucosamine-fructose-6-phosphate aminotransferase C putative	2027.01	-0.0522786	0.998573
Tb927.11.6870	14-3-3 protein 2	2026.46	0.00548595	0.998573
Tb927.8.8250	amino acid transporter C putative	2025.8	-0.128638	0.998573
Tb927.11.11020	hypothetical protein C conserved	2025.57	0.0626334	0.998573
Tb927.6.220	purine nucleoside transporter	2025.41	0.0395017	0.998573
Tb927.11.4950	hypothetical protein C conserved	2025.16	0.0803689	0.998573
Tb927.6.2250	rac serine-threonine kinase C putative	2024.38	0.0467299	0.998573
Tb11.v5.0603	hypothetical protein C conserved	2024.13	0.00812326	0.998573
Tb927.7.6855	hypothetical protein	2021.87	-0.0522768	0.998573
Tb927.4.1850	hypothetical protein C conserved	2021.3	0.0372129	0.998573
Tb927.6.4260	hypothetical protein C conserved	2019.3	0.0153574	0.998573
Tb927.7.3620	tyrosyl-tRNA synthetase C putative	2019.29	-0.121745	0.998573
Tb927.10.15720	proteasome regulatory non-ATP-ase subunit 9	2019.19	0.111962	0.998573
Tb927.3.3449	28S alpha ribosomal RNA	2015.37	-0.152304	0.998573
Tb927.11.16110	integrin alpha chain protein C putative	2011.4	0.0688761	0.998573
Tb927.4.2220	TPR-repeat-containing chaperone protein DNAJ C putative	2009.81	-0.014351	0.998573
Tb927.6.2230	RGG protein	2009.19	-0.0604909	0.998573
Tb927.9.6160	hypothetical protein C conserved	2006.72	-0.0208827	0.998573
Tb927.11.13740	procyclic-enriched flagellar receptor adenylate cyclase 5	2004.77	-0.0754448	0.998573
Tb11.v5.0755	variant surface glycoprotein (VSG) | Source=TriTrypDB 170505 | CDS length=483	2002.93	-0.0758604	0.998573
Tb927.2.4050	hypothetical protein C conserved	2001.53	0.125232	0.998573
Tb927.11.16560	CMP-sialic acid transporter C putative	2001.31	0.030264	0.998573
Tb927.10.3650	NADH-dependent fumarate reductase	2000.32	-0.054655	0.998573
Tb927.4.3620	serine threonine-protein phosphatase PP1 C putative	1997.55	0.0763236	0.998573
Tb927.4.2500	Eukaryotic translation initiation factor 2-alpha kinase 2	1997.06	0.0754314	0.998573
Tb927.11.11140	hypothetical protein	1995.07	0.0321978	0.998573
Tb927.1.600	phosphate-repressible phosphate permease C putative	1994.8	0.0213673	0.998573
Tb927.9.5190	proliferative cell nuclear antigen (PCNA) C putative	1994.41	-0.0256357	0.998573
Tb927.11.4430	ferric reductase transmembrane protein C putative	1993.65	-0.0829815	0.998573
Tb927.4.3350	Carnosine N-methyltransferase C putative	1993.56	-0.0536969	0.998573
Tb11.v5.0213	variant surface protein (VSG) C putative	1992.02	-0.0383816	0.998573
Tb927.10.2410	MSP-C C putative	1991.96	-0.12089	0.998573
Tb927.9.13520	Importin 1	1991.15	-0.190197	0.998573
Tb927.11.780	hypothetical protein C conserved	1989.86	0.182113	0.998573
Tb927.6.2730	hypothetical protein C conserved	1989.5	0.0940527	0.998573
Tb927.8.7120	squalene synthase C putative	1988.39	0.0254008	0.998573
Tb927.6.4780	DNA ligase I C putative	1988.06	-0.0912512	0.998573
Tb927.10.12960	Ras-related protein Rab5A	1987.88	0.161181	0.998573
Tb927.5.3620	kinetoplastid-specific dual specificity phosphatase C putative	1987.47	0.0115867	0.998573
Tb927.11.1710	guide RNA-binding protein of 21 kDa	1986.66	-0.0357391	0.998573
Tb11.v5.0242	dynein heavy chain C putative	1986.52	0.00281358	0.998573
Tb927.8.6090	ubiquitin-protein ligase C putative	1986.09	0.0283218	0.998573
Tb927.11.10190	telomerase reverse transcriptase	1983.89	-0.0834772	0.998573
Tb927.11.8060	SNARE associated Golgi protein C putative	1983.67	0.0229264	0.998573
Tb927.9.10450	hypothetical protein C conserved	1980.69	-0.00526409	0.998573
Tb927.4.1870	Serine/threonine-protein phosphatase 2A catalytic subunit C putative	1979.24	-0.0386808	0.998573
Tb927.10.1110	kinesin C putative	1977.6	0.0503966	0.998573
Tb927.8.2430	hypothetical protein C conserved	1977.26	0.0992661	0.998573
Tb927.10.830	adenylate kinase C putative	1976.87	0.128994	0.998573
Tb927.11.9080	AARP2CN (NUC121) domain/Protein of unknown function (DUF663) C putative	1976.84	-0.187174	0.998573
Tb927.9.5100	cAMP-specific phosphodiesterase	1975.83	0.0349581	0.998573
Tb927.10.4080	hypothetical protein C conserved	1975.65	-0.0946617	0.998573
Tb927.9.15090	cytosolic coat protein C putative	1975.5	-0.0662331	0.998573
Tb927.3.2050	hypothetical protein C conserved	1973.87	-0.0302319	0.998573
Tb927.10.8170	Nucleoporin NUP144	1972.61	-0.0916347	0.998573
Tb927.7.2360	N-acetyltransferase C putative	1971.88	-0.11319	0.998573
Tb927.6.2460	ubiquitin fusion degradation protein 2 C putative	1970.65	0.0830788	0.998573
Tb927.6.4390	kinesin C putative	1970.25	0.0328239	0.998573
Tb927.3.3410	aspartyl aminopeptidase C putative	1970.2	0.025222	0.998573
Tb927.2.3090	hypothetical protein C conserved	1968.01	-0.088545	0.998573
Tb927.11.13200	LEM3 (ligand-effect modulator 3) family / CDC50 family C putative	1967.86	-0.0628572	0.998573
Tb11.0390	chrXI additional C unordered contigs	1967.39	-0.176759	0.998573
Tb927.3.5310	paraflagellar rod protein	1965.33	0.0957412	0.998573
Tb927.11.680	ribosomal protein L21E (60S) C putative	1964.48	-0.141218	0.998573
Tb927.10.14840	Mitochondrial ADP/ATP carrier protein 5a C putative	1964.46	-0.221165	0.998573
Tb927.8.7650	amino acid transporter C putative	1964.34	0.0936495	0.998573
Tb927.9.15290	CHAT domain containing protein C putative	1963.15	-0.12904	0.998573
Tb927.10.12810	cholinephosphate cytidylyltransferase A C putative	1961.48	-0.124952	0.998573
Tb927.11.1470	65 kDa invariant surface glycoprotein-like protein	1960.22	0.100076	0.998573
Tb927.11.3290	hypothetical protein C conserved	1959.37	0.0885471	0.998573
Tb927.11.11430	cullin 1 C putative	1959.23	-0.00380472	0.998573
Tb927.9.8760	hypothetical protein C conserved	1952.92	-0.054314	0.998573
Tb927.4.4900	hypothetical protein	1952.28	0.078054	0.998573
Tb927.8.3720	hypothetical protein C conserved	1951.7	-0.0447099	0.998573
Tb927.11.5820	Inhibitor of apoptosis-promoting Bax1 C putative	1951.08	-0.0560999	0.998573
Tb927.7.6440	vesicle transport v-SNARE protein C putative	1950.58	0.0135863	0.998573
Tb927.10.1390	hypoxanthine-guanine phosphoribosyltransferase C putative	1950.03	-0.0740291	0.998573
Tb927.8.6036	ribosomal protein L41 C putative	1948.5	-0.138693	0.998573
Tb927.5.3260	WD domain C G-beta repeat C putative	1948.46	0.0480868	0.998573
Tb11.v5.0538	69 kDa paraflagellar rod protein C putative	1947.77	0.0560012	0.998573
Tb927.11.11880	conserved protein	1946.41	0.0427385	0.998573
Tb927.11.190	elongation factor C putative	1945.78	-0.0331499	0.998573
Tb927.11.4520	hypothetical protein C conserved	1945.76	-0.0385605	0.998573
Tb927.10.2440	Metacaspase-4	1944.78	0.0499177	0.998573
Tb927.8.4400	hypothetical protein C conserved	1944.63	0.129135	0.998573
Tb927.6.1090	proteasome regulatory ATPase subunit 3	1944.3	0.138702	0.998573
Tb927.8.5250	delta-coat protein C putative	1943.26	0.0323551	0.998573
Tb927.9.6920	hypothetical protein C conserved	1943.21	0.130317	0.998573
Tb927.5.1700	replication Factor A 28 kDa subunit C putative	1943.01	-0.0269806	0.998573
Tb927.11.13730	ornithine decarboxylase	1941.78	-0.118418	0.998573
Tb11.v5.0657	hypothetical protein C conserved	1939.15	0.00637449	0.998573
Tb927.9.8670	hypothetical protein C conserved	1939.08	-0.00704545	0.998573
Tb927.11.11550	DNA topoisomerase II alpha C putative	1938.75	0.0852854	0.998573
Tb927.4.1270	ruvB-like DNA helicase C putative	1938.27	-0.125455	0.998573
Tb927.10.14170	aquaglyceroporin 2	1937.07	-0.216515	0.998573
Tb927.10.3500	RNA-binding protein C putative	1936.33	0.00995053	0.998573
Tb927.3.4030	hypothetical protein C conserved	1934.8	-0.0421469	0.998573
Tb927.10.5390	hypothetical protein C conserved	1934.57	0.0701568	0.998573
Tb927.11.16550	Zinc finger protein C C3H1 type-like	1932.8	0.191586	0.998573
Tb927.10.10880	ATP-binding cassette sub-family F member 1 C putative	1932.63	-0.104621	0.998573
Tb927.10.14300	MEKK-related kinase 1 C putative	1931.57	0.11425	0.998573
Tb927.10.10730	RNA Interference Factor 5	1930.49	0.0135625	0.998573
Tb927.6.3590	hypothetical protein C conserved	1928.95	0.0367739	0.998573
Tb927.11.5720	hypothetical protein C conserved	1928.85	-0.197503	0.998573
Tb11.v5.0520	acetyltransferase C putative	1928.08	-0.0383769	0.998573
Tb927.8.7760	hypothetical protein C conserved	1927.46	0.0117659	0.998573
Tb11.v5.0578	Plasma-membrane choline transporter C putative	1927.45	0.165366	0.998573
Tb927.4.2240	Aminotransferase class IV C putative	1927.14	-0.065653	0.998573
Tb927.5.295b	retrotransposon hotspot (RHS) protein 1	1926.65	-0.0307951	0.998573
Tb927.10.2190	Protein of unknown function (DUF667) C putative	1926.24	0.0222921	0.998573
Tb05.5K5.130	paraflagellar rod component par4 C putative	1925.87	0.0826991	0.998573
Tb927.11.2470	metallo-peptidase C Clan MF C Family M17	1924.4	-0.0735947	0.998573
Tb927.8.2660	Galactose oxidase C central domain containing protein C putative	1923.14	0.0765526	0.998573
Tb927.10.4770	phosphatidylinositol-4-phosphate 5-kinase C putative	1922.99	0.0847526	0.998573
Tb927.1.4480	WD repeat and HMG-box DNA-binding protein C putative	1921.64	0.0320178	0.998573
Tb927.6.850	ccr4-not transcription complex subunit 2	1921.47	-0.04194	0.998573
Tb927.6.4910	S-adenosylmethionine synthetase C putative	1919.93	-0.0165824	0.998573
Tb927.8.1500	hypothetical protein C conserved	1918.64	-0.0163887	0.998573
Tb927.5.3350	iron superoxide dismutase A C mitochondrial	1917.52	0.0276446	0.998573
Tb927.10.7300	hypothetical protein C conserved	1916.99	-0.111673	0.998573
Tb927.10.14010	tubulin cofactor C domain-containing protein RP2	1915.31	0.0495189	0.998573
Tb927.8.8280	hypothetical protein C conserved	1913.57	0.0126091	0.998573
Tb927.11.3780	subtilisin peptidase	1912.91	-0.114555	0.998573
Tb927.11.14970	hypothetical protein C conserved	1912.51	0.11863	0.998573
Tb927.9.6380	hypothetical protein C conserved	1912.2	-0.0131198	0.998573
Tb927.4.3950	cytoskeleton-associated protein CAP5.5 C putative	1910.43	-0.122511	0.998573
Tb927.3.3490	High mobility group protein TDP1	1910.11	0.079453	0.998573
Tb927.6.3240	hypothetical protein C conserved	1910.1	-0.020097	0.998573
Tb927.2.3800	guide RNA associated protein 1	1909.42	0.0382829	0.998573
Tb11.v5.0364	hypothetical protein C conserved	1909.39	0.0521479	0.998573
Tb927.11.13060	translation-associated element 2 C putative	1908.73	-0.0336978	0.998573
Tb927.7.1190	regulator of chromosome condensation C putative	1908.71	0.0764983	0.998573
Tb927.11.11350	hypothetical protein C conserved	1908.53	0.0416913	0.998573
Tb927.9.15190	ribosomal protein L15 C putative	1908.02	-0.136533	0.998573
Tb927.11.167	ribosome associated membrane protein RAMP4 C putative	1907.55	0.0307239	0.998573
Tb05.5K5.70	nucleolar RNA helicase II C putative	1904.28	-0.22854	0.998573
Tb927.11.13350	hypothetical protein C conserved	1903.89	-0.0657804	0.998573
Tb927.2.4850	Phosducin C putative	1903.56	-0.0422747	0.998573
Tb927.6.1470	hypothetical protein C conserved	1900.97	-0.0954778	0.998573
Tb927.10.13860	GPI-anchor transamidase subunit 8 (GPI8)	1899.18	-0.0909667	0.998573
Tb927.10.10340	structural maintenance of chromosome 2 C putative	1898.83	0.0947171	0.998573
Tb927.10.9670	ADP-ribosylation factor family C putative	1898.7	0.116464	0.998573
Tb927.8.6690	ATP-dependent DEAD/H DNA helicase recQ C putative	1897.2	0.117189	0.998573
Tb927.2.400	retrotransposon hot spot protein 2 (RHS2) C putative	1896.44	-0.0548961	0.998573
Tb927.10.10470	histone H2B C putative	1896.38	0.112412	0.998573
Tb927.10.8890	kinetoplast DNA-associated protein C putative	1895.58	0.108756	0.998573
Tb927.7.7420	ATP synthase F1 C alpha subunit	1895.18	-0.178988	0.998573
Tb927.10.10750	metallo-peptidase C Clan MC C Family M14 C putative	1894.4	0.0129667	0.998573
Tb927.7.7490	Zinc finger C C3HC4 type (RING finger) C putative	1893.9	-0.041955	0.998573
Tb927.2.1180	retrotransposon hot spot protein 3 (RHS3) C putative	1893.7	-0.0518229	0.998573
Tb927.7.5970	protein associated with differentiation 5 C putative	1893.7	0.0227131	0.998573
[truncated: 13,915 more rows]
